# Supplementary material for: Higher prevalence of psoriatic arthritis in the adult population in Spain? A population-based cross-sectional study
Source: PLoS One. 2020 Jun 17;15(6):e0234556. doi: 10.1371/journal.pone.0234556 (PMC7299392; doi:10.1371/journal.pone.0234556)
Supplement: S2 File — (XLSX) [file pone.0234556.s002.xlsx]

## Sheet: S2 file
subject_ID	age	sex	missing	missing_reason	otherReasonsMissing	previousDiagnosis	osteoarthritisDiagnosisLoc	painbody	threemonthspain	reasonpainbody	positivefibromyalgiascreening	painneck	threemonthspainneck	worsepainneck	positiveneckOAscreening	painlumbar	durationpainlumbar	worsepainlumbar	improvepainlumbar	improverest	wakepainlumbar	ageonsetpainlumbar	positivelumbarOAscreening	positlumbarinflammatscreening	positPsAlumbInflammscreening	painheel	positPsAenthesitisScreening	painjoints	fourweeks	inflammation	hands	heepgroin	knee	ankle	foot	handside	hipside	kneeside	ankleside	footside	hipeffort	hipexercise	hiprest	kneeeffort	kneeexercise	kneerest	ankleeffort	ankleexercise	anklerest
1001	56	Woman	0			Osteoarthritis	Lumbar	0			No	1	1	0	No	1	1	1	1	1	0	0	Yes	No	No	0	No	0													0			0
1002	40	Man	0			None of the previous		0			No	1	0		No	1	0						No	No	No	0	No	0													0			0
1003	75	Woman	0			None of the previous		0			No	0			No	0							No	No	No	0	No	0													0			0
1004	48	Woman	1	Others	Acudió a consulta pero no se realizo las pruebas solicitadas.	Ankylosing spondylitis		1	1	0	Yes	1	1	0	No	1	1	1	1	0	1	1	Yes	Yes	No	0	No	1	1	1	1	1	0	0	0	Left	Both				1	0	1	0
1005	20	Woman	0			None of the previous		0			No				No	0							No	No	No	0	No	0													0			0
1006	64	Woman	0			Fibromyalgia		1	1	0	Yes	1	1	1	Yes	1	1	1	1	1	0	1	Yes	No	No	0	No	1	0												0			0
1007	47	Woman	0			None of the previous		0			No	0			No	0							No	No	No	0	No	0													0			0
1008	43	Woman	0	Others	Está en Argentina, no vuelve hasta mediados - finales de mayo. Paciente seleccionada para VPN (fecha límite 30 abril)	None of the previous		0			No	0			No	0							No	No	No	0	No	0													0			0
1009	60	Woman	0			Osteoarthritis	Hands	0			No	1	1	0	No	1	0						No	No	No	0	No	0													0			0
1010	53	Man	0			Rheumatoid arthritis		0			No	0			No	1	0						No	No	No	0	No	1	1	1	1	0	0	0	0	Both					0			0
1011	47	Woman	0			Ankylosing spondylitis		0			No	1	0		No	1	0						No	No	No	1	Yes	1	0												0			0
1012	42	Woman	0			None of the previous		0			No	0			No	1	0						No	No	No	0	No	0													0			0
1013	48	Woman	0			None of the previous		0			No	0			No	1	0						No	No	No	0	No	0													0			0
1014	72	Woman	0			Rheumatoid arthritis|Osteoarthritis	Knee|Hands	0			No	1	0		No	1	0						No	No	No	0	No	1	0												0			0
1015	76	Woman	0			None of the previous		0			No	1	0		No	0							No	No	No	1	No	0													0			0
1016	45	Woman	0			None of the previous		0			No	1	0		No	1	0						No	No	No	0	No	0													0			0
1017	50	Woman	0			None of the previous		0			No	0			No	0							No	No	No	0	No	1	0												0			0
1018	50	Woman	0			Osteoarthritis	Hands	1	1	0	Yes	0			No	1	1	1	1	0	0	1	Yes	Yes	Yes	0	No	1	1	0	1	0	0	0	0	Left					0			0
1019	48	Woman	0			None of the previous		0			No	1	1	0	No	1	1	0	1	1	1	0	No	No	Yes	0	No	0													0			0
1020	52	Woman	0			None of the previous		0			No	0			No	0							No	No	No	0	No	1	0												0			0
1021	35	Woman	0			None of the previous		1	1	0	Yes				No	0							No	No	No	0	No	1	1	1	1	1	1	0	0	Right	Right	Both			1	0	1	0	0	1
1022	43	Man	0			None of the previous		0			No	0			No	0							No	No	No	0	No	0													0			0
1023	40	Woman	0			None of the previous		0			No	1	0		No	1	0						No	No	No	1	No	1	0												0			0
1024	69	Woman	0			None of the previous		0			No	1	1	0	No	0							No	No	No	0	No	0													0			0
1025	29	Woman	1	The participant has not answered the second phone call		None of the previous		0			No				No	0							No	No	No	0	No	1	0												0			0
1026	49	Woman	0			None of the previous		1	0		No	0			No	1	1	0	1	1	1	0	No	No	No	0	No	0													0			0
1027	46	Woman	0			None of the previous		0			No	0			No	0							No	No	No	0	No	0													0			0
1028	56	Man	0			None of the previous		0			No	0			No	0							No	No	No	0	No	0													0			0
1029	50	Woman	0	The participant has not answered the second phone call		None of the previous		0			No	1	0		No	1	1	1	1	1	0	1	Yes	No	Yes	0	No	0													0			0
1030	26	Man	0			None of the previous		0			No				No	0							No	No	No	0	No	0													0			0
1031	42	Woman	0			None of the previous		1	1	0	Yes	1	0		No	1	1	1	1	1	0	1	Yes	No	No	0	No	0													0			0
1032	67	Woman	0			None of the previous		0			No	1	0		No	1	0						No	No	No	0	No	1	0												0			0
1033	45	Woman	0			None of the previous		0			No	0			No	0							No	No	No	0	No	0													0			0
1034	76	Man	0			None of the previous		0			No	0			No	0							No	No	No	0	No	0													0			0
1035	38	Woman	0			None of the previous		0			No				No	0							No	No	No	1	No	0													0			0
1036	54	Woman	0			None of the previous		0			No	1	1	1	Yes	1	1	1	0	1	0	1	Yes	No	Yes	0	No	1	1	1	0	1	0	0	1		Both			Right	1	0	1	0
1037	63	Woman	0			None of the previous		0			No	0			No	0							No	No	No	0	No	0													0			0
1038	57	Man	0			None of the previous		0			No	1	0		No	1	0						No	No	No	0	No	0													0			0
1039	72	Man	0			None of the previous		0			No	0			No	0							No	No	No	0	No	0													0			0
1040	45	Woman	0			None of the previous		0			No	0			No	0							No	No	No	0	No	0													0			0
1041	57	Woman	0			None of the previous		1	1	0	Yes	1	0		No	1	1	1	1	0	0	0	Yes	No	No	1	No	1	0												0			0
1043	43	Woman	0			None of the previous		1	0		No	1	1	1	Yes	1	1	1	1	1	1	1	Yes	Yes	No	1	No	1	0												0			0
1044	46	Woman	0			None of the previous		0			No	1	0		No	1	0						No	No	No	0	No	1	0												0			0
1045	86	Woman	0			None of the previous		0			No	0			No	0							No	No	No	0	No	0													0			0
1046	54	Woman	0			None of the previous		1	1	0	Yes	0			No	1	1	0	1	0	1	0	No	No	No	0	No	1	1	1	1	1	0	0	0	Both	Both				1	1	0	0
1047	59	Woman	0			None of the previous		0			No	1	1	1	Yes	1	0						No	No	No	0	No	0													0			0
1048	72	Woman	0			None of the previous		0			No	0			No	1	0						No	No	No	0	No	1	1	1	1	0	1	0	1	Both		Both		Both	0			1	0	1
1049	43	Woman	0			None of the previous		0			No	1	0		No	0							No	No	No	0	No	0													0			0
1050	56	Woman	0			Osteoarthritis	Cervical/Neck|Hands	1	1	0	Yes	1	1	1	Yes	1	1	1	1	1	0	0	Yes	No	No	0	No	0													0			0
1051	72	Woman	0			None of the previous		1	1	0	Yes	0			No	1	1	1	0	1	0	0	Yes	No	No	0	No	1	1	0	0	1	1	0	0		Both	Left			1	0	1	1	0	1
1052	69	Woman	0			None of the previous		0			No	1	0		No	0							No	No	No	0	No	0													0			0
1053	71	Woman	0			Rheumatoid arthritis		0			No	1	1	1	Yes	1	0						No	No	No	1	Yes	1	1	1	1	0	0	0	1	Both				Right	0			0
1054	35	Woman	0			None of the previous		0			No				No	0							No	No	No	0	No	0													0			0
1055	58	Woman	0			None of the previous		0			No	0			No	0							No	No	No	0	No	0													0			0
1057	53	Woman	0			None of the previous		0			No	1	0		No	1	0						No	No	No	0	No	0													0			0
1058	43	Woman	0			None of the previous		0			No	1	1	1	Yes	1	1	1	1	1	0	1	Yes	No	Yes	0	No	1	0												0			0
1059	58	Man	0			Osteoarthritis	Lumbar	1	1	0	Yes	1	0		No	1	1	1	1	1	0	1	Yes	No	No	0	No	0													0			0
1061	66	Woman	0			None of the previous		0			No	1	0		No	1	0						No	No	No	0	No	0													0			0
1062	54	Woman	0			None of the previous		0			No	1	0		No	1	0						No	No	No	0	No	0													0			0
1063	64	Woman	0			Ankylosing spondylitis|Osteoarthritis|Fibromyalgia	Cervical/Neck|Lumbar|Hip|Knee	1	1	1	No	1	1	1	Yes	1	1	1	0	1	1	1	Yes	Yes	Yes	1	Yes	1	0												0			0
1064	48	Woman	0			None of the previous		1	1	0	Yes	0			No	1	0						No	No	No	0	No	1	0												0			0
1065	75	Woman	0			None of the previous		0			No	1	1	0	No	1	0						No	No	No	0	No	1	0												0			0
1066	44	Woman	0			None of the previous		0			No	0			No	0							No	No	No	0	No	0													0			0
1067	68	Woman	0			None of the previous		0			No	0			No	0							No	No	No	0	No	0													0			0
1068	23	Woman	0			None of the previous		0			No				No	1	0						No	No	No	0	No	0													0			0
1069	48	Woman	0			None of the previous		0			No	1	0		No	1	0						No	No	No	0	No	0													0			0
1070	55	Woman	0			None of the previous		0			No	0			No	0							No	No	No	0	No	0													0			0
1071	52	Woman	0			None of the previous		0			No	0			No	0							No	No	No	0	No	0													0			0
1073	61	Man	0			None of the previous		0			No	0			No	0							No	No	No	0	No	0													0			0
1074	60	Woman	0			None of the previous		0			No	0			No	0							No	No	No	0	No	0													0			0
1075	81	Woman	0			None of the previous		1	1	0	Yes	1	0		No	1	1	1	0	1	0	1	Yes	No	No	1	No	1	1	0	1	1	1	0	1	Both	Both	Both		Both	1	0	1	1	0	1
1076	35	Woman	0			None of the previous		0			No				No	0							No	No	No	0	No	0													0			0
1077	59	Man	0			None of the previous		1	1	1	No	0			No	1	1	1	0	1	0	0	Yes	No	No	1	No	0													0			0
1078	45	Man	0			None of the previous		0			No	1	0		No	0							No	No	No	0	No	1	0												0			0
1079	60	Man	0			None of the previous		0			No	0			No	1	0						No	No	No	0	No	0													0			0
1080	52	Woman	0			None of the previous		0			No	1	0		No	0							No	No	No	0	No	0													0			0
1081	59	Man	0			Osteoarthritis	Knee	0			No	0			No	0							No	No	No	0	No	1	0												0			0
1082	52	Woman	0			Osteoarthritis	Cervical/Neck	1	0		No	0			No	0							No	No	No	0	No	0													0			0
1083	38	Man	0			None of the previous		0			No				No	1	0						No	No	No	0	No	1	1	1	0	0	0	0	0						0			0
1084	83	Woman	0			Fibromyalgia		1	1	0	Yes	1	1	1	Yes	1	1	1	0	1	0	1	Yes	No	No	0	No	1	1	0	1	1	1	0	0	Both	Both	Both			1	0	1	1	1	1
1085	31	Woman	0			None of the previous		0			No				No	1	0						No	No	No	0	No	0													0			0
1086	30	Man	0			None of the previous		0			No				No	0							No	No	No	0	No	0													0			0
1087	38	Woman	0			None of the previous		0			No				No	1	0						No	No	No	0	No	0													0			0
1088	22	Woman	0			None of the previous		0			No				No	1	0						No	No	No	0	No	0													0			0
1089	40	Man	0			None of the previous		0			No	0			No	0							No	No	No	0	No	0													0			0
1090	33	Man	0			None of the previous		0			No				No	0							No	No	No	0	No	0													0			0
1091	34	Man	0			None of the previous		0			No				No	0							No	No	No	0	No	0													0			0
1093	37	Woman	0			None of the previous		0			No				No	0							No	No	No	0	No	1	0												0			0
1094	25	Woman	0			None of the previous		0			No				No	0							No	No	No	0	No	0													0			0
1095	27	Woman	0			None of the previous		0			No				No	0							No	No	No	0	No	0													0			0
1096	29	Woman	0			None of the previous		0			No				No	0							No	No	No	0	No	0													0			0
1097	39	Man	0			None of the previous		0			No				No	1	0						No	No	No	0	No	1	0												0			0
1098	32	Woman	0			Osteoarthritis	Lumbar	1	1	0	Yes				No	1	1	1	1	0	1	1	No	Yes	No	1	No	1	1	0	1	1	1	0	0	Both	Right	Both			1	0	1	1	0	1
1099	27	Woman	0			None of the previous		0			No				No	0							No	No	No	0	No	0													0			0
1100	31	Woman	0			None of the previous		0			No				No	0							No	No	No	0	No	0													0			0
1101	36	Woman	0			None of the previous		0			No				No	1	0						No	No	No	0	No	0													0			0
1102	20	Man	0			None of the previous		0			No				No	0							No	No	No	0	No	0													0			0
1103	30	Woman	0			None of the previous		0			No				No	1	0						No	No	No	0	No	0													0			0
1104	25	Man	0			None of the previous		0			No				No	0							No	No	No	0	No	1	0												0			0
1106	60	Woman	0			None of the previous		0			No	0			No	0							No	No	No	0	No	0													0			0
1108	72	Woman	0			Osteoarthritis	Lumbar|Hip	1	1	0	Yes	1	0		No	1	1	1	0	1	0	0	Yes	No	No	0	No	1	1	1	1	1	0	0	0	Right	Right				1	0	1	0
1112	71	Woman	0			None of the previous		0			No	1	0		No	0							No	No	No	0	No	0													0			0
1114	45	Woman	0			None of the previous		0			No	0			No	0							No	No	No	0	No	0													0			0
1115	75	Woman	0			None of the previous		0			No	0			No	0							No	No	No	0	No	0													0			0
1119	49	Man	0			None of the previous		0			No	0			No	0							No	No	No	0	No	0													0			0
1120	44	Woman	0			None of the previous		0			No	0			No	0							No	No	No	0	No	0													0			0
1125	32	Woman	0			None of the previous		0			No				No	0							No	No	No	0	No	0													0			0
1127	66	Man	0	The participant has not answered the second phone call		None of the previous		0			No	0			No	1	0						No	No	No	0	No	0													0			0
1130	73	Man	0			None of the previous		0			No	1	0		No	0							No	No	No	0	No	0													0			0
1131	35	Woman	0			None of the previous		0			No				No	0							No	No	No	0	No	0													0			0
1132	72	Man	0			None of the previous		1	1	0	Yes	1	1	1	Yes	1	0						No	No	No	0	No	1	1	0	1	0	1	1	1	Both		Left	Both	Both	0			1	1	1	1	1	1
1139	63	Man	1	The patient decides not to continue participating		None of the previous		1	0		No	1	0		No	1	0						No	No	No	1	No	1	1	1	0	0	1	0	0			Both			0			1	0	1
1140	44	Woman	0			None of the previous		0			No	0			No	0							No	No	No	0	No	0													0			0
1141	25	Man	0			None of the previous		0			No				No	0							No	No	No	0	No	0													0			0
1143	73	Woman	0			Osteoarthritis	Cervical/Neck|Lumbar|Hip	1	1	0	Yes	1	1	1	Yes	1	1	1	0	1	0	0	Yes	No	No	0	No	0													0			0
1146	64	Man	0			None of the previous		0			No	0			No	0							No	No	No	0	No	0													0			0
1149	56	Woman	1	The participant has not answered the second phone call		None of the previous		1	1	0	Yes	0			No	1	0						No	No	No	0	No	0													0			0
1151	38	Woman	0			None of the previous		0			No				No	1	1	1	1	1	0	1	No	No	No	0	No	0													0			0
1152	54	Woman	0			None of the previous		0			No	0			No	0							No	No	No	0	No	0													0			0
1153	55	Woman	1	The participant has not answered the second phone call		None of the previous		0			No	0			No	0							No	No	No	0	No	0													0			0
1156	66	Woman	0			None of the previous		0			No	1	0		No	1	0						No	No	No	0	No	0													0			0
1159	55	Man	0			None of the previous		0			No	1	0		No	1	0						No	No	No	0	No	0													0			0
1160	49	Woman	0			None of the previous		0			No	0			No	0							No	No	No	0	No	0													0			0
1161	52	Woman	0			None of the previous		0			No	0			No	0							No	No	No	0	No	0													0			0
1162	67	Man	0			None of the previous		0			No	1	0		No	0							No	No	No	0	No	0													0			0
1165	59	Woman	0			None of the previous		0			No	0			No	0							No	No	No	0	No	0													0			0
1166	36	Woman	0			None of the previous		0			No				No	1	0						No	No	No	0	No	0													0			0
1167	20	Man	0			None of the previous		0			No				No	0							No	No	No	0	No	0													0			0
1168	81	Woman	0			None of the previous		0			No	0			No	0							No	No	No	0	No	0													0			0
1170	48	Man	0			None of the previous		0			No	0			No	0							No	No	No	0	No	1	0												0			0
1175	48	Man	0			None of the previous		0			No	0			No	0							No	No	No	0	No	0													0			0
1176	47	Man	0			None of the previous		0			No	0			No	1	0						No	No	No	0	No	0													0			0
1177	31	Man	0			Rheumatoid arthritis		0			No				No	1	0						No	No	No	0	No	1	0												0			0
1178	49	Man	0			None of the previous		0			No	1	0		No	0							No	No	No	0	No	0													0			0
1185	20	Man	0			None of the previous		0			No				No	0							No	No	No	0	No	0													0			0
1189	82	Man	0			None of the previous		0			No	0			No	1	0						No	No	No	0	No	0													0			0
1195	23	Man	0			None of the previous		0			No				No	1	0						No	No	No	0	No	0													0			0
1196	44	Man	0			None of the previous		0			No	0			No	0							No	No	No	0	No	0													0			0
1197	49	Man	0			None of the previous		0			No	0			No	0							No	No	No	0	No	0													0			0
1198	33	Man	0			None of the previous		0			No				No	0							No	No	No	0	No	0													0			0
1199	41	Man	0			None of the previous		0			No	0			No	0							No	No	No	0	No	0													0			0
1200	40	Man	0			None of the previous		0			No	0			No	1	1	0	1	1	0	1	No	No	No	0	No	0													0			0
1204	32	Man	0			None of the previous		0			No				No	0							No	No	No	0	No	0													0			0
1206	39	Man	0			None of the previous		0			No				No	0							No	No	No	0	No	0													0			0
1207	43	Man	0			None of the previous		0			No	0			No	0							No	No	No	0	No	0													0			0
1208	37	Man	0			None of the previous		0			No				No	0							No	No	No	0	No	0													0			0
1210	22	Man	0			None of the previous		0			No				No	0							No	No	No	0	No	0													0			0
1212	38	Man	0			None of the previous		0			No				No	0							No	No	No	0	No	0													0			0
1213	39	Man	0			Osteoarthritis	Knee	0			No				No	0							No	No	No	0	No	1	1	1	0	0	1	0	0			Right			0			1	0	1
1214	38	Man	0			None of the previous		0			No				No	1	1	1	1	0	1	1	No	Yes	No	0	No	0													0			0
1216	39	Man	0			None of the previous		0			No				No	0							No	No	No	0	No	0													0			0
1217	23	Man	0			None of the previous		0			No				No	0							No	No	No	0	No	0													0			0
1218	35	Man	0			None of the previous		0			No				No	1	1	0	1	0	1	0	No	No	No	1	No	1	1	0	0	0	1	1	0			Right	Right		0			1	0	1	1	0	1
1219	32	Man	0			None of the previous		0			No				No	0							No	No	No	0	No	0													0			0
1220	38	Woman	0			None of the previous		0			No				No	1	0						No	No	No	0	No	0													0			0
1221	37	Man	0			None of the previous		0			No				No	0							No	No	No	0	No	0													0			0
1222	39	Man	0			None of the previous		0			No				No	0							No	No	No	0	No	0													0			0
1223	25	Man	0			None of the previous		0			No				No	0							No	No	No	0	No	0													0			0
1225	60	Woman	0			None of the previous		0			No	0			No	1	0						No	No	No	0	No	0													0			0
1226	45	Woman	0			None of the previous		0			No	1	0		No	0							No	No	No	0	No	0													0			0
1227	77	Woman	0			None of the previous		1	1	0	Yes	1	1	1	Yes	1	0						No	No	No	0	No	0													0			0
1228	52	Woman	1	The participant has not answered the second phone call		None of the previous		0			No	1	1	0	No	1	1	1	1	1	1	1	Yes	Yes	No	0	No	1	1	1	1	0	0	0	0	Both					0			0
1229	69	Woman	1	The participant has not answered the second phone call		Osteoarthritis	Knee	0			No	1	0		No	1	0						No	No	No	0	No	1	1	0	1	0	1	0	0	Both		Left			0			1	1	1
1230	73	Woman	0			Fibromyalgia		1	1	0	Yes	1	1	1	Yes	1	1	1	0	1	0	0	Yes	No	No	0	No	1	1	1	1	0	1	1	1	Both		Both	Both	Both	0			1	0	1	1	1	1
1231	82	Woman	0			None of the previous		0			No	0			No	0							No	No	No	0	No	1	0												0			0
1232	36	Woman	0			None of the previous		0			No				No	1	1	0	0	0	1	1	No	Yes	No	0	No	1	1	0	0	0	0	0	0						0			0
1233	29	Man	0			None of the previous		0			No				No	1	0						No	No	No	0	No	1	1	0	1	0	0	0	0	Right					0			0
1234	83	Woman	0			None of the previous		0			No	1	0		No	0							No	No	No	0	No	1	1	0	0	0	1	0	0			Right			0			1	1	1
1235	60	Woman	0			None of the previous		0			No	0			No	0							No	No	No	0	No	1	0												0			0
1237	44	Man	0			None of the previous		0			No	0			No	0							No	No	No	0	No	0													0			0
1238	53	Man	0			None of the previous		0			No	0			No	1	0						No	No	No	0	No	0													0			0
1239	42	Woman	0			None of the previous		0			No	1	1	0	No	1	1	1	1	1	0	1	Yes	No	No	0	No	0													0			0
1240	48	Woman	0			Fibromyalgia		1	1	0	Yes	1	1	1	Yes	1	1	1	1	1	1	1	Yes	Yes	No	1	No	1	1	1	1	0	1	1	1	Both		Both	Both	Both	0			1	1	1	1	1	1
1241	67	Woman	0			None of the previous		0			No	0			No	0							No	No	No	0	No	0													0			0
1244	71	Woman	0			None of the previous		0			No	0			No	0							No	No	No	0	No	1	1	1	0	0	1	0	0			Right			0			1	1	1
1245	22	Woman	0			None of the previous		0			No				No	0							No	No	No	0	No	0													0			0
1246	53	Man	0			None of the previous		0			No	1	1	1	Yes	1	0						No	No	No	0	No	1	0												0			0
1247	34	Woman	0			None of the previous		0			No				No	0							No	No	No	0	No	0													0			0
1249	82	Woman	0			None of the previous		1	1	0	Yes	1	1	1	Yes	1	1	1	0	1	0	0	Yes	No	No	0	No	0													0			0
1250	37	Woman	0			None of the previous		0			No				No	1	1	1	1	1	0	1	No	No	No	0	No	0													0			0
1252	23	Woman	0			Rheumatoid arthritis		1	1	0	Yes				No	1	1	1	1	1	0	1	No	No	No	0	No	1	1	0	0	1	1	1	0		Both	Both	Right		1	0	1	1	1	1	1	0	1
1253	70	Man	0			None of the previous		0			No	0			No	0							No	No	No	0	No	0													0			0
1260	23	Woman	0			None of the previous		0			No				No	0							No	No	No	0	No	0													0			0
1262	43	Woman	0			None of the previous		0			No	0			No	0							No	No	No	0	No	0													0			0
1264	65	Woman	0			Osteoarthritis	Lumbar	0			No	1	1	1	Yes	0							No	No	No	0	No	0													0			0
1265	29	Woman	0			Fibromyalgia		0			No				No	0							No	No	No	0	No	1	0												0			0
1268	57	Woman	0			None of the previous		0			No	0			No	0							No	No	No	0	No	1	0												0			0
1269	37	Woman	0			None of the previous		0			No				No	0							No	No	No	0	No	0													0			0
1270	28	Woman	0			None of the previous		0			No				No	0							No	No	No	0	No	0													0			0
1272	86	Woman	0			Rheumatoid arthritis		0			No	0			No	0							No	No	No	0	No	0													0			0
1273	84	Man	0			None of the previous		1	1	0	Yes	0			No	1	1	1	1	0	1	1	Yes	Yes	No	1	No	1	1	0	1	1	1	0	0	Both	Both	Both			1	1	0	1	1	0
1274	80	Woman	0			None of the previous		0			No	0			No	0							No	No	No	0	No	0													0			0
1275	24	Woman	0			None of the previous		0			No				No	0							No	No	No	0	No	0													0			0
1276	74	Woman	0			None of the previous		0			No	1	1	1	Yes	1	1	1	1	1	0	0	Yes	No	No	1	No	1	0												0			0
1279	57	Man	0			None of the previous		0			No	0			No	0							No	No	No	0	No	0													0			0
1282	53	Woman	0			None of the previous		0			No	0			No	0							No	No	No	0	No	0													0			0
1283	38	Man	0			None of the previous		0			No				No	1	0						No	No	No	0	No	1	0												0			0
1284	27	Man	1	The participant has not answered the second phone call		None of the previous		0			No				No	0							No	No	No	0	No	1	0												0			0
1286	44	Man	0			Rheumatoid arthritis		1	1	0	Yes	0			No	0							No	No	No	1	No	1	1	1	1	0	0	1	0	Both			Left		0			0			1	1	1
1287	43	Woman	0			None of the previous		0			No	0			No	1	0						No	No	No	0	No	0													0			0
1288	35	Man	0			None of the previous		0			No				No	0							No	No	No	0	No	0													0			0
1289	61	Man	0			None of the previous		0			No	0			No	1	0						No	No	No	0	No	0													0			0
1290	36	Woman	0			None of the previous		0			No				No	1	0						No	No	No	0	No	0													0			0
1293	84	Woman	0			Osteoarthritis	Knee	0			No	0			No	1	0						No	No	No	0	No	0													0			0
1294	37	Woman	0			None of the previous		0			No				No	0							No	No	No	0	No	0													0			0
1295	25	Woman	0			None of the previous		0			No				No	0							No	No	No	0	No	0													0			0
1296	39	Woman	0			None of the previous		0			No				No	0							No	No	No	0	No	0													0			0
1297	38	Woman	0			None of the previous		0			No				No	1	1	1	1	1	0	1	No	No	No	0	No	0													0			0
2001	48	Man	0			None of the previous		0			No	1	0		No	1	1	1	1	0	1	1	Yes	Yes	No	0	No	0													0			0
2002	72	Man	0			None of the previous		0			No	1	1	0	No	0							No	No	No	0	No	0													0			0
2003	58	Woman	1	The participant has not answered the second phone call		None of the previous		0			No	1	1	1	Yes	1	1	1	1	1	1	0	Yes	No	No	1	No	0													0			0
2004	50	Woman	0			None of the previous		0			No	0			No	1	0						No	No	No	0	No	0													0			0
2005	73	Woman	0			Rheumatoid arthritis|Osteoarthritis|Gout	Lumbar	1	1	0	Yes	1	0		No	0							No	No	No	0	No	1	0												0			0
2006	47	Woman	0			None of the previous		0			No	0			No	0							No	No	No	0	No	0													0			0
2007	74	Woman	0			None of the previous		1	1	1	No	0			No	1	1	1	1	1	1	0	Yes	No	No	0	No	0													0			0
2008	41	Woman	0			None of the previous		0			No	1	0		No	1	0						No	No	No	0	No	0													0			0
2009	42	Woman	0			None of the previous		1	1	0	Yes	1	1	1	Yes	1	1	1	0	1	1	1	Yes	Yes	No	1	No	0													0			0
2010	69	Woman	0			Rheumatoid arthritis|Osteoarthritis	Lumbar	1	1	0	Yes	1	0		No	1	0						No	No	No	0	No	1	1	0	0	0	1	0	0			Left			0			1	1	1
2011	34	Woman	0			None of the previous		0			No				No	1	0						No	No	No	0	No	0													0			0
2012	65	Woman	0			None of the previous		0			No	0			No	1	0						No	No	No	0	No	0													0			0
2013	62	Woman	0			None of the previous		0			No	1	1	0	No	0							No	No	No	0	No	0													0			0
2014	44	Man	0			None of the previous		0			No	0			No	0							No	No	No	0	No	0													0			0
2015	59	Woman	0			None of the previous		0			No	0			No	1	0						No	No	No	0	No	0													0			0
2016	50	Woman	0			None of the previous		0			No	1	0		No	1	0						No	No	No	0	No	1	0												0			0
2017	78	Woman	0			Fibromyalgia		1	0		No	1	0		No	1	0						No	No	No	0	No	1	0												0			0
2018	61	Woman	0			None of the previous		0			No	1	0		No	1	0						No	No	No	0	No	1	1	0	1	0	0	0	0	Right					0			0
2019	66	Man	0			None of the previous		0			No	0			No	0							No	No	No	0	No	0													0			0
2020	58	Man	0			None of the previous		0			No	0			No	0							No	No	No	0	No	0													0			0
2021	59	Man	0			None of the previous		0			No	0			No	1	0						No	No	No	0	No	0													0			0
2022	23	Man	0			None of the previous		0			No				No	0							No	No	No	0	No	0													0			0
2023	50	Woman	0			Osteoarthritis	Hip|Knee	1	1	0	Yes	0			No	0							No	No	No	0	No	0													0			0
2024	41	Woman	0			None of the previous		0			No	0			No	1	1	1	1	1	0	1	Yes	No	No	0	No	0													0			0
2025	83	Man	0			None of the previous		0			No	0			No	1	0						No	No	No	0	No	0													0			0
2026	80	Woman	0			Osteoarthritis	Knee	0			No	1	0		No	0							No	No	No	0	No	0													0			0
2027	67	Man	0			None of the previous		0			No	0			No	0							No	No	No	0	No	0													0			0
2028	36	Woman	0			None of the previous		0			No				No	0							No	No	No	0	No	0													0			0
2029	54	Woman	0			Osteoarthritis	Cervical/Neck|Knee|Hands	0			No	1	1	1	Yes	0							No	No	No	0	No	0													0			0
2030	56	Woman	0			None of the previous		0			No	0			No	0							No	No	No	0	No	0													0			0
2031	54	Man	0			None of the previous		1	1	1	No	1	1	1	Yes	1	1	1	1	1	0	1	Yes	No	No	0	No	0													0			0
2032	70	Man	0			None of the previous		0			No	0			No	0							No	No	No	0	No	0													0			0
2033	53	Man	0			Osteoarthritis	Lumbar|Hands	1	1	0	Yes	1	1	1	Yes	1	1	1	1	0	1	1	Yes	Yes	No	1	No	1	1	1	1	1	1	0	1	Both	Both	Both		Both	1	0	0	1	1	1
2034	29	Woman	0			None of the previous		0			No				No	0							No	No	No	0	No	0													0			0
2035	52	Man	0			None of the previous		1	1	0	Yes	1	0		No	1	0						No	No	No	0	No	1	0												0			0
2036	39	Woman	0			None of the previous		0			No				No	1	0						No	No	No	0	No	0													0			0
2037	54	Woman	0			None of the previous		0			No	0			No	1	1	1	1	1	0	0	Yes	No	No	0	No	0													0			0
2038	75	Woman	0			None of the previous		0			No	1	0		No	1	0						No	No	No	0	No	0													0			0
2039	58	Woman	0			Osteoarthritis	Hands	0			No	0			No	1	1	1	1	0	0	0	Yes	No	No	0	No	1	1	1	1	0	1	0	0	Both		Right			0			1	1	1
2040	74	Man	0			Psoriatic arthritis		0			No	0			No	0							No	No	No	0	No	1	0												0			0
2041	68	Woman	0			None of the previous		0			No	0			No	0							No	No	No	0	No	0													0			0
2042	48	Woman	0			None of the previous		0			No	0			No	0							No	No	No	0	No	0													0			0
2043	71	Woman	0			Osteoarthritis	Knee	0			No	0			No	0							No	No	No	0	No	0													0			0
2044	56	Woman	0			Osteoarthritis	Cervical/Neck|Knee	0			No	0			No	0							No	No	No	0	No	0													0			0
2045	65	Woman	0			None of the previous		1	0		No	0			No	0							No	No	No	1	No	0													0			0
2046	59	Woman	1	The patient decides not to continue participating		None of the previous		0			No	1	0		No	0							No	No	No	0	No	0													0			0
2047	55	Woman	0			None of the previous		0			No	0			No	0							No	No	No	0	No	0													0			0
2048	57	Woman	0			None of the previous		0			No	0			No	0							No	No	No	0	No	0													0			0
2049	30	Woman	0			None of the previous		0			No				No	0							No	No	No	0	No	0													0			0
2050	57	Man	0			None of the previous		0			No	1	0		No	1	0						No	No	No	0	No	0													0			0
2051	50	Woman	0			None of the previous		0			No	1	0		No	1	0						No	No	No	0	No	0													0			0
2052	71	Woman	0			None of the previous		0			No	0			No	1	0						No	No	No	0	No	0													0			0
2053	76	Woman	0			None of the previous		0			No	0			No	1	0						No	No	No	0	No	0													0			0
2054	74	Man	0			None of the previous		0			No	0			No	0							No	No	No	0	No	0													0			0
2055	55	Man	0			None of the previous		0			No	0			No	0							No	No	No	0	No	0													0			0
2056	58	Woman	0			None of the previous		0			No	0			No	0							No	No	No	0	No	0													0			0
2057	50	Woman	0			None of the previous		0			No	0			No	0							No	No	No	0	No	0													0			0
2058	56	Woman	0			None of the previous		0			No	0			No	0							No	No	No	0	No	1	0												0			0
2059	63	Woman	0			None of the previous		0			No	0			No	0							No	No	No	0	No	0													0			0
2060	50	Woman	0			None of the previous		0			No	0			No	1	0						No	No	No	0	No	1	0												0			0
2061	56	Woman	0			None of the previous		1	1	1	No	1	1	1	Yes	1	0						No	No	No	0	No	0													0			0
2062	51	Man	0			None of the previous		0			No	0			No	0							No	No	No	0	No	0													0			0
2063	66	Man	0			None of the previous		0			No	0			No	0							No	No	No	0	No	0													0			0
2064	39	Woman	0			None of the previous		0			No				No	0							No	No	No	0	No	0													0			0
2065	64	Man	0			None of the previous		0			No	1	1	1	Yes	0							No	No	No	0	No	0													0			0
2066	60	Man	0			None of the previous		0			No	0			No	0							No	No	No	0	No	0													0			0
2067	48	Man	0			None of the previous		0			No	1	0		No	0							No	No	No	0	No	0													0			0
2068	70	Man	0			None of the previous		0			No	1	1	0	No	0							No	No	No	0	No	0													0			0
2069	51	Woman	0			None of the previous		0			No	0			No	0							No	No	No	0	No	0													0			0
2070	64	Woman	0			None of the previous		0			No	1	0		No	0							No	No	No	0	No	0													0			0
2071	33	Man	0			None of the previous		0			No				No	0							No	No	No	0	No	0													0			0
2072	59	Man	0			Osteoarthritis	Hands	0			No	0			No	1	0						No	No	No	0	No	1	1	1	1	0	0	0	0	Both					0			0
2073	56	Woman	0			None of the previous		0			No	1	0		No	1	0						No	No	No	0	No	0													0			0
2074	57	Woman	0			Osteoarthritis	Lumbar	1	1	0	Yes	1	1	1	Yes	1	1	1	1	1	1	1	Yes	Yes	No	1	No	1	1	0	1	1	1	1	1	Both	Both	Both	Both	Both	1	1	1	1	1	1	1	1	1
2075	54	Woman	0			Osteoarthritis|Fibromyalgia	Hands	1	1	0	Yes	1	1	1	Yes	1	1	1	0	1	1	1	Yes	Yes	No	0	No	1	1	1	0	0	0	0	0						0			0
2076	47	Woman	0			Osteoarthritis	Hands	0			No	1	0		No	0							No	No	No	0	No	1	0												0			0
2077	43	Man	0			None of the previous		0			No	1	0		No	0							No	No	No	0	No	0													0			0
2078	55	Man	0			None of the previous		0			No	0			No	1	0						No	No	No	0	No	0													0			0
2079	53	Man	1	Others	se ha producido contacto telefonico pero el paciente no ha respondido a las sucesivas citas concertadas para entrevista telefonica	None of the previous		0			No	0			No	1	1	1	1	0	0	0	Yes	No	No	0	No	1	0												0			0
2080	83	Woman	0			None of the previous		0			No	1	0		No	1	0						No	No	No	0	No	0													0			0
2081	56	Woman	0			Osteoarthritis	Cervical/Neck|Hip|Knee|Hands	0			No	1	1	1	Yes	1	1	1	1	1	1	1	Yes	Yes	No	0	No	1	1	0	0	1	1	0	0		Both	Left			1	1	1	1	1	1
2082	58	Woman	0			None of the previous		0			No	0			No	1	0						No	No	No	0	No	0													0			0
2083	78	Woman	0			Osteoarthritis	Another location	0			No	0			No	0							No	No	No	1	No	0													0			0
2084	49	Woman	0			Osteoarthritis	Knee	0			No	0			No	0							No	No	No	0	No	1	1	1	1	0	1	0	0	Left		Left			0			1	1	1
2085	53	Woman	0			Osteoarthritis	Lumbar	0			No	0			No	0							No	No	No	0	No	1	1	0	0	0	1	0	0			Right			0			0	1	0
2086	68	Woman	0			Osteoarthritis	Lumbar	0			No	0			No	1	0						No	No	No	0	No	1	1	0	0	0	1	0	1			Both		Both	0			1	1	1
2087	48	Woman	0			Rheumatoid arthritis		1	1	0	Yes	1	1	1	Yes	1	0						No	No	No	0	No	1	1	1	1	0	0	0	1	Right				Both	0			0
2088	52	Woman	0			None of the previous		0			No	1	0		No	0							No	No	No	0	No	0													0			0
2089	60	Woman	0			Osteoarthritis	Knee	0			No	1	0		No	1	0						No	No	No	0	No	1	0												0			0
2090	62	Man	0			Osteoarthritis	Knee	1	1	0	Yes	0			No	0							No	No	No	0	No	1	0												0			0
2091	53	Woman	0			None of the previous		0			No	0			No	0							No	No	No	0	No	0													0			0
2092	68	Man	0			None of the previous		0			No	0			No	1	0						No	No	No	0	No	0													0			0
2093	55	Woman	0			None of the previous		0			No	0			No	0							No	No	No	0	No	0													0			0
2094	67	Woman	0			Rheumatoid arthritis|Psoriatic arthritis|Osteoarthritis|Fibromyalgia	Lumbar|Knee	1	1	0	Yes	1	1	1	Yes	0							No	No	No	1	No	1	1	1	0	1	1	1	1		Right	Both	Both	Right	1	1	0	1	1	1	1	1	1
2095	60	Woman	0			None of the previous		0			No	1	1	0	No	0							No	No	No	0	No	0													0			0
2096	41	Woman	0			None of the previous		0			No	0			No	1	0						No	No	No	0	No	0													0			0
2097	80	Woman	0			None of the previous		0			No	1	0		No	1	0						No	No	No	0	No	0													0			0
2098	46	Man	0			Rheumatoid arthritis		0			No	0			No	0							No	No	No	1	No	1	1	1	1	0	0	1	1	Left			Right	Both	0			0			1	0	1
2099	83	Woman	0			Osteoarthritis	Cervical/Neck|Knee	0			No	1	0		No	1	0						No	No	No	0	No	0													0			0
2100	73	Woman	0			Osteoarthritis	Cervical/Neck|Lumbar|Hip|Knee|Hands	1	1	0	Yes	1	1	1	Yes	1	1	1	1	1	0	0	Yes	No	No	0	No	0													0			0
2101	20	Woman	0			None of the previous		0			No				No	0							No	No	No	0	No	0													0			0
2102	70	Woman	0			Osteoarthritis	Lumbar	0			No	1	1	1	Yes	1	1	1	0	1	1	0	Yes	No	No	0	No	0													0			0
2103	43	Woman	1	The participant has not answered the second phone call		None of the previous		0			No	1	0		No	1	0						No	No	No	0	No	1	1	0	1	0	1	0	0	Both		Both			0			1	1	1
2104	41	Man	0			None of the previous		0			No	1	1	0	No	1	1	0	1	1	0	1	No	No	No	0	No	1	0												0			0
2105	36	Man	0			None of the previous		1	1	0	Yes				No	1	1	1	0	0	0	1	No	No	No	0	No	1	1	1	0	0	0	0	0						0			0
2106	48	Woman	1	The patient decides not to continue participating		None of the previous		0			No	1	1	1	Yes	0							No	No	No	0	No	1	0												0			0
2107	85	Woman	0			Osteoarthritis	Cervical/Neck|Lumbar|Knee	0			No	0			No	0							No	No	No	1	No	1	0												0			0
2108	24	Man	0			None of the previous		0			No				No	0							No	No	No	0	No	1	0												0			0
2109	25	Woman	0			None of the previous		0			No				No	0							No	No	No	0	No	0													0			0
2110	67	Woman	0			None of the previous		0			No	0			No	0							No	No	No	0	No	0													0			0
2111	70	Woman	0			None of the previous		0			No	0			No	0							No	No	No	0	No	1	1	0	0	0	1	0	1			Both		Both	0			1	1	1
2112	41	Woman	0			None of the previous		0			No	1	0		No	1	0						No	No	No	0	No	0													0			0
2113	48	Woman	0			None of the previous		0			No	1	1	1	Yes	1	0						No	No	No	0	No	1	0												0			0
2114	69	Woman	0			None of the previous		0			No	0			No	1	0						No	No	No	0	No	0													0			0
2115	43	Woman	0			None of the previous		0			No	0			No	0							No	No	No	0	No	0													0			0
2116	45	Man	0			None of the previous		0			No	0			No	1	0						No	No	No	0	No	0													0			0
2117	40	Woman	0			None of the previous		0			No	0			No	0							No	No	No	0	No	0													0			0
2118	73	Man	0			None of the previous		0			No	0			No	0							No	No	No	0	No	0													0			0
2119	68	Man	0			Osteoarthritis	Hands	0			No	1	1	1	Yes	1	1	1	0	1	0	1	Yes	No	Yes	0	No	1	1	0	0	0	0	0	0						0			0
2120	64	Woman	0			Osteoarthritis	Another location	0			No	1	0		No	1	0						No	No	No	0	No	1	1	1	1	0	0	0	0	Right					0			0
2121	83	Woman	0			Osteoarthritis	Cervical/Neck|Lumbar|Hip|Knee|Hands	1	1	0	Yes	0			No	1	1	1	0	1	1	0	Yes	No	No	0	No	0													0			0
2122	62	Woman	0			None of the previous		0			No	1	0		No	0							No	No	No	0	No	1	0												0			0
2123	72	Woman	0			None of the previous		0			No	0			No	0							No	No	No	0	No	0													0			0
2124	73	Woman	0			None of the previous		0			No	0			No	1	1	1	1	1	0	0	Yes	No	No	1	No	0													0			0
2125	80	Man	0			None of the previous		0			No	0			No	0							No	No	No	0	No	0													0			0
2126	61	Woman	0			None of the previous		0			No	1	1	1	Yes	1	1	0	0	1	0	1	No	No	Yes	1	Yes	0													0			0
2127	34	Woman	0			None of the previous		0			No				No	1	1	1	1	0	1	1	No	Yes	No	0	No	0													0			0
2128	47	Woman	0			None of the previous		0			No	0			No	0							No	No	No	0	No	0													0			0
2129	45	Woman	0			None of the previous		0			No	1	1	0	No	0							No	No	No	0	No	1	0												0			0
2130	47	Woman	0			None of the previous		0			No	1	0		No	1	0						No	No	No	0	No	1	1	0	0	0	0	0	0						0			0
2131	49	Woman	0			None of the previous		1	0		No	1	0		No	1	1	1	0	1	1	1	Yes	Yes	No	0	No	1	1	1	0	0	0	0	0						0			0
2132	80	Woman	0			None of the previous		0			No	0			No	0							No	No	No	0	No	0													0			0
2133	21	Woman	0			None of the previous		0			No				No	1	1	0	0	1	1	1	No	Yes	No	1	No	1	0												0			0
2134	49	Man	0			None of the previous		0			No	0			No	0							No	No	No	0	No	0													0			0
2135	61	Man	0			None of the previous		0			No	0			No	0							No	No	No	0	No	0													0			0
2136	61	Woman	0			None of the previous		0			No	1	0		No	1	0						No	No	No	1	No	0													0			0
2137	64	Woman	0			None of the previous		0			No	0			No	0							No	No	No	0	No	0													0			0
2138	73	Woman	0			Osteoarthritis	Knee	1	0		No	0			No	0							No	No	No	0	No	1	1	1	0	0	1	0	0			Both			0			1	0	1
2139	65	Woman	0			None of the previous		0			No	1	0		No	1	0						No	No	No	0	No	0													0			0
2140	45	Woman	0			None of the previous		0			No	1	0		No	1	0						No	No	No	0	No	0													0			0
2141	71	Woman	0			Osteoarthritis|Fibromyalgia	Lumbar	1	1	0	Yes	1	0		No	1	0						No	No	No	1	No	1	1	1	1	1	1	1	0	Both	Right	Both	Left		1	1	1	0	1	1	1	1	1
2142	48	Woman	0			None of the previous		0			No	0			No	0							No	No	No	0	No	0													0			0
2143	70	Woman	0			None of the previous		1	1	0	Yes	1	1	1	Yes	0							No	No	No	1	No	1	1	1	1	1	1	1	0	Both	Both	Both	Both		1	0	1	1	1	1	1	1	1
2144	48	Woman	0			None of the previous		1	0		No	1	0		No	0							No	No	No	0	No	0													0			0
2145	66	Man	0			Osteoarthritis	Knee	0			No	0			No	1	0						No	No	No	0	No	0													0			0
2146	37	Man	0			None of the previous		0			No				No	0							No	No	No	0	No	0													0			0
2147	24	Woman	0			None of the previous		0			No				No	1	0						No	No	No	0	No	0													0			0
2148	42	Woman	0			Osteoarthritis	Another location	0			No	0			No	1	0						No	No	No	0	No	0													0			0
2149	36	Man	0			None of the previous		0			No				No	0							No	No	No	0	No	0													0			0
2150	38	Man	0			None of the previous		0			No				No	0							No	No	No	0	No	0													0			0
2152	32	Woman	0			None of the previous		0			No				No	1	1	0	1	1	0	1	No	No	No	0	No	0													0			0
2153	23	Man	0			None of the previous		0			No				No	0							No	No	No	0	No	0													0			0
2154	45	Woman	0			Rheumatoid arthritis		0			No	0			No	0							No	No	No	0	No	1	1	1	1	0	1	1	1	Both		Both	Both	Right	0			1	1	1	1	1	1
2155	47	Woman	1	The patient decides not to continue participating		None of the previous		1	1	0	Yes	1	1	1	Yes	1	1	1	1	1	0	1	Yes	No	No	0	No	1	1	0	0	0	1	0	0			Right			0			1	0	1
2156	49	Woman	0			None of the previous		0			No	1	1	0	No	0							No	No	No	0	No	0													0			0
2157	45	Woman	0			None of the previous		0			No	0			No	0							No	No	No	0	No	0													0			0
2158	28	Woman	0			None of the previous		0			No				No	1	0						No	No	No	0	No	1	0												0			0
2159	49	Woman	0			None of the previous		0			No	0			No	0							No	No	No	0	No	0													0			0
2160	42	Woman	0			Osteoarthritis	Knee	0			No	1	0		No	1	0						No	No	No	0	No	1	1	1	1	0	1	0	0	Left		Both			0			1	0	1
2161	41	Woman	0			None of the previous		1	1	0	Yes	1	1	1	Yes	1	1	0	1	1	1	1	No	Yes	No	0	No	1	1	0	0	1	1	1	1		Both	Both	Both	Both	1	0	1	0	1	1	0	1	1
2162	45	Man	0			None of the previous		0			No	0			No	0							No	No	No	0	No	0													0			0
2163	43	Woman	0			None of the previous		0			No	1	0		No	1	0						No	No	No	0	No	0													0			0
2164	49	Woman	0			None of the previous		0			No	0			No	0							No	No	No	0	No	0													0			0
2165	28	Woman	0			None of the previous		0			No				No	0							No	No	No	0	No	0													0			0
2166	81	Woman	1	The participant has not answered the second phone call		Osteoarthritis	Cervical/Neck|Knee	0			No	1	1	0	No	1	0						No	No	No	0	No	1	1	1	0	0	1	0	0			Both			0			1	1	0
2167	48	Woman	0			None of the previous		0			No	0			No	0							No	No	No	0	No	0													0			0
2168	38	Woman	0			None of the previous		0			No				No	0							No	No	No	0	No	0													0			0
2169	87	Man	0			None of the previous		0			No	0			No	0							No	No	No	0	No	0													0			0
2170	42	Man	0			None of the previous		0			No	1	1	0	No	1	1	1	1	0	0	1	Yes	Yes	No	0	No	0													0			0
2171	47	Man	0			None of the previous		0			No	0			No	0							No	No	No	0	No	0													0			0
2172	25	Man	0			None of the previous		0			No				No	0							No	No	No	0	No	0													0			0
2173	23	Man	0			None of the previous		0			No				No	0							No	No	No	0	No	0													0			0
2174	24	Man	0			None of the previous		0			No				No	0							No	No	No	0	No	0													0			0
2175	42	Man	0			None of the previous		0			No	1	0		No	1	0						No	No	No	0	No	0													0			0
2176	49	Man	0			None of the previous		0			No	0			No	0							No	No	No	0	No	0													0			0
2177	47	Man	0			None of the previous		0			No	1	0		No	0							No	No	No	0	No	0													0			0
2178	83	Man	0			None of the previous		0			No	0			No	0							No	No	No	0	No	0													0			0
2179	40	Man	0			None of the previous		0			No	0			No	0							No	No	No	0	No	0													0			0
2180	26	Man	0			None of the previous		0			No				No	0							No	No	No	0	No	0													0			0
2181	31	Man	0			None of the previous		0			No				No	0							No	No	No	0	No	0													0			0
2182	39	Man	0			None of the previous		0			No				No	0							No	No	No	0	No	0													0			0
2183	25	Man	0			None of the previous		0			No				No	0							No	No	No	0	No	0													0			0
2184	36	Man	0			None of the previous		0			No				No	0							No	No	No	0	No	0													0			0
2185	23	Man	0			None of the previous		0			No				No	0							No	No	No	0	No	1	0												0			0
2186	39	Man	0			None of the previous		0			No				No	1	0						No	No	No	0	No	0													0			0
2187	39	Man	0			None of the previous		0			No				No	0							No	No	No	0	No	0													0			0
2188	35	Man	0			None of the previous		0			No				No	0							No	No	No	0	No	0													0			0
2189	38	Man	0			None of the previous		0			No				No	0							No	No	No	0	No	0													0			0
2190	37	Man	0			None of the previous		0			No				No	0							No	No	No	0	No	0													0			0
2191	36	Man	0			None of the previous		0			No				No	1	0						No	No	No	0	No	1	1	0	0	0	0	0	0						0			0
2192	21	Man	0			None of the previous		0			No				No	0							No	No	No	0	No	0													0			0
2193	27	Man	0			None of the previous		0			No				No	0							No	No	No	0	No	0													0			0
2194	48	Man	0			None of the previous		0			No	0			No	0							No	No	No	0	No	0													0			0
2195	39	Man	0			None of the previous		0			No				No	0							No	No	No	0	No	0													0			0
2196	32	Man	0			None of the previous		0			No				No	1	0						No	No	No	0	No	0													0			0
2197	24	Man	0			None of the previous		0			No				No	0							No	No	No	0	No	0													0			0
2198	37	Man	0			None of the previous		0			No				No	0							No	No	No	0	No	0													0			0
2199	39	Man	0			None of the previous		0			No				No	0							No	No	No	0	No	0													0			0
2200	33	Man	0			None of the previous		0			No				No	0							No	No	No	0	No	0													0			0
2201	84	Man	0			None of the previous		1	1	0	Yes	0			No	1	0						No	No	No	0	No	0													0			0
2202	44	Man	0			None of the previous		0			No	1	0		No	1	0						No	No	No	1	Yes	1	0												0			0
2203	32	Man	0			None of the previous		0			No				No	0							No	No	No	0	No	0													0			0
2204	34	Man	0			None of the previous		0			No				No	1	0						No	No	No	0	No	0													0			0
2205	37	Man	0			None of the previous		0			No				No	1	0						No	No	No	0	No	0													0			0
2206	29	Man	0			None of the previous		0			No				No	0							No	No	No	0	No	0													0			0
2207	20	Woman	0			None of the previous		0			No				No	0							No	No	No	0	No	0													0			0
2208	23	Man	0			None of the previous		0			No				No	0							No	No	No	0	No	0													0			0
2209	38	Woman	0			None of the previous		0			No				No	0							No	No	No	0	No	0													0			0
2210	30	Woman	0			None of the previous		0			No				No	0							No	No	No	0	No	0													0			0
2211	34	Woman	0			None of the previous		0			No				No	0							No	No	No	0	No	0													0			0
2212	28	Woman	0			None of the previous		0			No				No	1	0						No	No	No	0	No	0													0			0
3001	52	Woman	0			None of the previous		0			No	0			No	0							No	No	No	1	No	0													0			0
3002	46	Woman	0			None of the previous		0			No	0			No	1	1	1	1	0	1	1	Yes	Yes	No	0	No	0													0			0
3003	46	Man	0			None of the previous		0			No	0			No	1	0						No	No	No	0	No	0													0			0
3004	63	Woman	0			None of the previous		1	1	0	Yes	0			No	0							No	No	No	0	No	0													0			0
3005	67	Woman	0			None of the previous		0			No	0			No	0							No	No	No	0	No	1	0												0			0
3006	72	Man	0			Rheumatoid arthritis		0			No	0			No	1	0						No	No	No	0	No	1	1	1	1	0	0	0	0	Both					0			0
3008	42	Woman	0			None of the previous		0			No	1	0		No	1	0						No	No	No	1	No	1	0												0			0
3009	76	Woman	0			None of the previous		0			No	0			No	0							No	No	No	0	No	0													0			0
3010	36	Woman	0			None of the previous		0			No				No	1	0						No	No	No	0	No	1	1	0	1	0	1	0	0	Both		Both			0			1	1	0
3011	35	Man	0			None of the previous		0			No				No	0							No	No	No	0	No	0													0			0
3012	42	Woman	0			None of the previous		0			No	1	1	1	Yes	0							No	No	No	0	No	0													0			0
3013	55	Woman	0			Osteoarthritis	Lumbar|Knee|Hands	1	1	0	Yes	0			No	1	1	1	1	1	1	1	Yes	Yes	No	1	No	1	1	1	1	0	0	1	0	Both			Both		0			0			1	0	1
3014	79	Woman	0			Osteoarthritis	Knee	0			No	0			No	0							No	No	No	0	No	0													0			0
3015	37	Woman	0			None of the previous		0			No				No	1	0						No	No	No	0	No	0													0			0
3016	51	Man	0			Rheumatoid arthritis|Ankylosing spondylitis|Osteoarthritis	Lumbar|Knee	1	1	0	Yes	1	1	1	Yes	1	1	1	1	1	1	0	Yes	No	No	1	No	1	1	1	1	1	1	1	1	Both	Both	Both	Both	Both	1	1	1	1	1	1	1	1	1
3017	51	Man	0			None of the previous		0			No	0			No	0							No	No	No	0	No	0													0			0
3018	68	Woman	0			Rheumatoid arthritis|Osteoarthritis	Cervical/Neck|Knee	1	1	0	Yes	1	0		No	0							No	No	No	1	No	1	0												0			0
3019	48	Man	0			None of the previous		0			No	0			No	1	0						No	No	No	0	No	0													0			0
3020	86	Woman	0			None of the previous		0			No	0			No	1	0						No	No	No	0	No	0													0			0
3021	54	Woman	0			None of the previous		0			No	0			No	0							No	No	No	0	No	0													0			0
3022	55	Woman	0			None of the previous		0			No	0			No	1	0						No	No	No	0	No	0													0			0
3023	30	Woman	0			None of the previous		0			No				No	0							No	No	No	0	No	0													0			0
3024	49	Woman	0			None of the previous		0			No	0			No	1	0						No	No	No	0	No	0													0			0
3025	57	Woman	0			Osteoarthritis	Cervical/Neck|Lumbar	0			No	1	1	1	Yes	1	1	1	1	1	0	1	Yes	No	Yes	0	No	1	1	1	1	0	0	0	1	Both				Both	0			0
3026	56	Woman	0			None of the previous		0			No	0			No	0							No	No	No	0	No	0													0			0
3027	73	Woman	0			None of the previous		0			No	0			No	1	0						No	No	No	0	No	0													0			0
3028	50	Woman	0			None of the previous		0			No	0			No	0							No	No	No	0	No	0													0			0
3029	50	Woman	0			None of the previous		0			No	1	1	1	Yes	1	1	1	0	1	0	1	Yes	No	Yes	0	No	1	0												0			0
3030	56	Woman	0			None of the previous		0			No	1	0		No	1	0						No	No	No	0	No	0													0			0
3031	44	Woman	0			None of the previous		0			No	0			No	0							No	No	No	0	No	1	0												0			0
3032	48	Woman	0			None of the previous		0			No	1	0		No	1	1	1	1	0	1	0	Yes	No	No	0	No	1	0												0			0
3033	51	Woman	0			None of the previous		0			No	1	0		No	1	0						No	No	No	0	No	0													0			0
3034	61	Woman	0			Ankylosing spondylitis|Osteoarthritis	Cervical/Neck|Lumbar	0			No	1	0		No	1	1	1	1	1	0	1	Yes	No	No	0	No	0													0			0
3035	52	Woman	0			None of the previous		0			No	0			No	1	0						No	No	No	0	No	0													0			0
3036	59	Woman	0			None of the previous		0			No	1	1	1	Yes	1	1	1	0	1	1	1	Yes	Yes	No	0	No	0													0			0
3037	26	Woman	0			None of the previous		0			No				No	0							No	No	No	0	No	0													0			0
3038	74	Woman	0			Osteoarthritis	Knee	0			No	0			No	1	0						No	No	No	0	No	0													0			0
3039	56	Woman	0			None of the previous		0			No	0			No	0							No	No	No	0	No	0													0			0
3040	33	Woman	0			None of the previous		0			No				No	0							No	No	No	0	No	1	1	1	0	0	1	0	0			Both			0			1	0	1
3041	38	Man	0			None of the previous		0			No				No	0							No	No	No	0	No	0													0			0
3042	75	Woman	0			None of the previous		0			No	1	0		No	1	0						No	No	No	0	No	0													0			0
3043	29	Woman	0			None of the previous		0			No				No	0							No	No	No	0	No	1	0												0			0
3044	82	Woman	0			Osteoarthritis	Lumbar	0			No	0			No	0							No	No	No	0	No	1	0												0			0
3045	50	Woman	0			None of the previous		0			No	1	1	1	Yes	0							No	No	No	0	No	0													0			0
3046	53	Woman	0			Osteoarthritis	Hands	0			No	1	0		No	1	0						No	No	No	0	No	0													0			0
3047	49	Woman	0			None of the previous		0			No	1	1	1	Yes	0							No	No	No	0	No	0													0			0
3048	35	Woman	0			None of the previous		0			No				No	0							No	No	No	0	No	0													0			0
3049	69	Man	0			None of the previous		0			No	0			No	0							No	No	No	0	No	0													0			0
3050	56	Woman	0			None of the previous		0			No	1	0		No	0							No	No	No	0	No	0													0			0
3051	82	Woman	0			Osteoarthritis	Lumbar|Knee	0			No	0			No	1	0						No	No	No	0	No	1	1	1	0	0	1	0	0			Both			0			1	0	0
3052	40	Woman	0			None of the previous		0			No	1	1	1	Yes	1	0						No	No	No	0	No	0													0			0
3053	63	Woman	0			None of the previous		0			No	0			No	1	0						No	No	No	0	No	0													0			0
3054	32	Man	0			None of the previous		0			No				No	1	1	1	1	0	1	1	No	Yes	No	0	No	1	0												0			0
3055	31	Man	0			None of the previous		0			No				No	0							No	No	No	0	No	0													0			0
3056	61	Man	0			None of the previous		0			No	0			No	1	0						No	No	No	0	No	0													0			0
3057	73	Woman	0			Osteoarthritis	Cervical/Neck|Lumbar|Hip|Knee	1	1	0	Yes	1	1	1	Yes	1	0						No	No	No	1	No	1	0												0			0
3058	33	Man	0			None of the previous		0			No				No	0							No	No	No	0	No	0													0			0
3059	60	Man	0			Osteoarthritis	Hip	0			No	0			No	0							No	No	No	0	No	0													0			0
3060	70	Woman	0			None of the previous		0			No	1	1	1	Yes	1	0						No	No	No	0	No	0													0			0
3061	55	Woman	0			None of the previous		0			No	0			No	0							No	No	No	0	No	0													0			0
3062	68	Woman	0			Osteoarthritis	Knee	0			No	1	0		No	1	0						No	No	No	0	No	1	0												0			0
3063	24	Man	0			None of the previous		0			No				No	0							No	No	No	0	No	0													0			0
3064	68	Man	0			Osteoarthritis	Hip|Knee|Hands	0			No	1	1	1	Yes	1	1	1	1	1	1	1	Yes	Yes	No	1	No	1	1	1	1	1	1	1	1	Both	Right	Both	Left	Left	1	1	0	1	1	1	1	1	1
3065	47	Man	0			None of the previous		0			No	0			No	1	0						No	No	No	0	No	0													0			0
3066	66	Man	0			None of the previous		0			No	0			No	1	0						No	No	No	0	No	0													0			0
3067	46	Woman	0			None of the previous		0			No	0			No	0							No	No	No	0	No	0													0			0
3068	70	Woman	0			None of the previous		0			No	0			No	0							No	No	No	0	No	1	0												0			0
3069	42	Man	0			None of the previous		0			No	0			No	1	0						No	No	No	0	No	0													0			0
3070	63	Woman	0			None of the previous		0			No	0			No	1	0						No	No	No	0	No	1	0												0			0
3071	45	Woman	0			None of the previous		0			No	1	0		No	1	0						No	No	No	0	No	0													0			0
3072	73	Woman	0			None of the previous		0			No	0			No	0							No	No	No	0	No	0													0			0
3073	59	Woman	0			None of the previous		0			No	1	0		No	1	0						No	No	No	1	No	0													0			0
3074	34	Woman	0			None of the previous		0			No				No	1	0						No	No	No	0	No	0													0			0
3075	49	Woman	0			None of the previous		0			No	0			No	0							No	No	No	0	No	0													0			0
3076	47	Woman	0			None of the previous		0			No	0			No	0							No	No	No	0	No	0													0			0
3077	62	Woman	0			None of the previous		0			No	0			No	1	0						No	No	No	0	No	0													0			0
3078	50	Woman	0			None of the previous		0			No	0			No	0							No	No	No	0	No	0													0			0
3079	50	Woman	0			None of the previous		0			No	0			No	0							No	No	No	0	No	0													0			0
3080	58	Woman	0			Osteoarthritis	Hands	1	0		No	1	0		No	1	0						No	No	No	0	No	1	1	1	1	0	1	0	0	Both		Both			0			1	0	1
3081	59	Woman	0			None of the previous		0			No	1	0		No	1	0						No	No	No	0	No	1	0												0			0
3082	78	Woman	0			None of the previous		0			No	0			No	0							No	No	No	0	No	1	0												0			0
3083	46	Woman	0			Osteoarthritis	Knee	0			No	1	0		No	0							No	No	No	0	No	0													0			0
3084	81	Man	0			None of the previous		0			No	0			No	1	0						No	No	No	0	No	0													0			0
3085	55	Woman	0			Rheumatoid arthritis		1	1	0	Yes	1	1	1	Yes	1	1	1	1	0	0	1	Yes	Yes	No	0	No	1	1	1	1	0	0	0	1	Both				Both	0			0
3086	55	Woman	0			None of the previous		0			No	0			No	0							No	No	No	0	No	0													0			0
3087	50	Man	0			None of the previous		0			No	0			No	1	0						No	No	No	0	No	0													0			0
3088	53	Woman	0			None of the previous		0			No	0			No	0							No	No	No	0	No	0													0			0
3089	52	Woman	0			None of the previous		0			No	0			No	1	0						No	No	No	0	No	0													0			0
3090	65	Man	0			Osteoarthritis	Knee	1	1	0	Yes	0			No	1	1	1	1	1	0	1	Yes	No	No	0	No	0													0			0
3091	60	Woman	0			None of the previous		0			No	0			No	0							No	No	No	0	No	0													0			0
3092	44	Woman	0			None of the previous		0			No	0			No	1	0						No	No	No	0	No	0													0			0
3093	55	Man	0			Osteoarthritis	Cervical/Neck|Lumbar	0			No	0			No	0							No	No	No	0	No	0													0			0
3094	31	Woman	0			None of the previous		0			No				No	0							No	No	No	0	No	0													0			0
3095	45	Woman	0			None of the previous		1	1	0	Yes	0			No	1	0						No	No	No	0	No	0													0			0
3096	62	Man	0			None of the previous		0			No	1	0		No	1	0						No	No	No	0	No	0													0			0
3097	54	Woman	0			None of the previous		0			No	0			No	0							No	No	No	0	No	1	0												0			0
3098	63	Woman	0			None of the previous		0			No	1	1	0	No	1	0						No	No	No	0	No	1	0												0			0
3099	67	Woman	0			None of the previous		0			No	0			No	0							No	No	No	0	No	0													0			0
3100	52	Man	0			None of the previous		0			No	0			No	0							No	No	No	0	No	0													0			0
3101	67	Woman	0			Osteoarthritis	Lumbar	1	1	0	Yes	1	0		No	1	0						No	No	No	1	No	1	0												0			0
3102	27	Man	0			None of the previous		0			No				No	0							No	No	No	0	No	0													0			0
3103	55	Woman	0			Rheumatoid arthritis|Osteoarthritis	Lumbar	1	1	0	Yes	1	1	1	Yes	1	1	1	0	0	0	1	Yes	No	No	1	No	1	1	0	1	1	1	0	0	Both	Both	Right			0	1	1	0	0	0
3104	53	Woman	0			None of the previous		0			No	0			No	0							No	No	No	0	No	0													0			0
3105	82	Woman	0			Osteoarthritis	Lumbar	0			No	1	0		No	1	0						No	No	No	0	No	0													0			0
3106	58	Woman	0			Osteoarthritis	Cervical/Neck|Lumbar	1	1	1	No	0			No	0							No	No	No	0	No	1	1	1	0	0	0	0	1					Right	0			0
3107	53	Woman	0			Osteoarthritis|Fibromyalgia	Knee	1	1	0	Yes	1	1	0	No	1	1	1	1	1	1	1	Yes	Yes	Yes	0	No	1	1	1	1	1	0	1	1	Both	Both		Both	Both	1	0	1	0			1	0	1
3108	55	Woman	0			Rheumatoid arthritis|Ankylosing spondylitis|Osteoarthritis	Lumbar|Hip|Hands	1	1	0	Yes	1	1	1	Yes	1	1	1	1	1	1	1	Yes	Yes	No	1	No	1	1	1	1	1	0	0	0	Both	Right				1	1	1	0
3109	44	Man	0			None of the previous		0			No	0			No	0							No	No	No	0	No	0													0			0
3110	49	Woman	0			None of the previous		0			No	0			No	0							No	No	No	0	No	1	0												0			0
3111	69	Woman	0			Osteoarthritis	Knee|Hands	0			No	0			No	1	0						No	No	No	0	No	1	1	0	1	0	1	1	0	Both		Both	Both		0			1	1	1	1	1	1
3112	68	Woman	0			None of the previous		0			No	0			No	0							No	No	No	0	No	0													0			0
3113	58	Woman	0			None of the previous		1	1	0	Yes	1	1	1	Yes	1	0						No	No	No	0	No	1	0												0			0
3114	65	Woman	0			Osteoarthritis	Cervical/Neck|Lumbar|Knee|Hands	0			No	1	1	1	Yes	1	1	1	1	1	0	1	Yes	No	No	1	No	1	1	0	1	0	1	1	0	Left		Left	Left		0			1	1	1	1	0	1
3115	36	Man	0			None of the previous		0			No				No	0							No	No	No	0	No	0													0			0
3116	65	Woman	0			Fibromyalgia		1	1	0	Yes	1	1	0	No	1	1	0	1	1	0	1	No	No	No	0	No	0													0			0
3117	52	Man	0			None of the previous		0			No	1	0		No	1	0						No	No	No	0	No	0													0			0
3118	77	Woman	0			None of the previous		0			No	0			No	1	0						No	No	No	0	No	1	0												0			0
3119	62	Woman	0			None of the previous		0			No	1	0		No	1	0						No	No	No	0	No	1	0												0			0
3120	70	Man	0			Osteoarthritis	Knee	0			No	1	0		No	0							No	No	No	0	No	0													0			0
3121	48	Man	0			Osteoarthritis	Knee	0			No	0			No	0							No	No	No	0	No	1	1	0	0	1	1	0	0		Right	Left			1	1	1	1	1	1
3122	48	Man	0			None of the previous		1	1	0	Yes	1	1	0	No	1	0						No	No	No	1	No	1	0												0			0
3123	34	Man	0			None of the previous		0			No				No	0							No	No	No	0	No	0													0			0
3124	72	Woman	0			None of the previous		0			No	0			No	1	0						No	No	No	0	No	0													0			0
3125	72	Woman	0			None of the previous		0			No	0			No	0							No	No	No	0	No	1	0												0			0
3126	70	Woman	0			None of the previous		0			No	1	0		No	1	0						No	No	No	0	No	0													0			0
3127	60	Woman	0			None of the previous		0			No	1	1	0	No	1	1	1	1	1	0	0	Yes	No	No	0	No	0													0			0
3128	68	Woman	0			Osteoarthritis	Cervical/Neck|Lumbar|Hip|Knee|Hands	1	1	0	Yes	0			No	1	1	1	0	1	1	1	Yes	Yes	No	0	No	1	1	1	1	1	1	0	0	Both	Both	Both			1	0	1	1	1	1
3129	34	Woman	0			None of the previous		0			No				No	1	0						No	No	No	0	No	0													0			0
3130	68	Woman	0			Osteoarthritis	Lumbar|Knee	1	0		No	0			No	1	1	1	1	1	0	1	Yes	No	No	0	No	0													0			0
3131	81	Man	0			None of the previous		0			No	1	0		No	0							No	No	No	0	No	0													0			0
3132	62	Woman	0			None of the previous		0			No	0			No	1	0						No	No	No	0	No	0													0			0
3133	28	Woman	0			None of the previous		1	1	0	Yes				No	1	0						No	No	No	0	No	1	1	0	0	1	0	0	0		Left				1	0	0	0
3134	64	Man	0			None of the previous		0			No	0			No	0							No	No	No	0	No	0													0			0
3135	68	Man	0			None of the previous		0			No	0			No	0							No	No	No	0	No	0													0			0
3136	44	Woman	0			None of the previous		0			No	1	0		No	0							No	No	No	0	No	0													0			0
3137	46	Woman	0			None of the previous		0			No	1	1	0	No	0							No	No	No	0	No	0													0			0
3138	71	Man	0			None of the previous		0			No	0			No	0							No	No	No	0	No	0													0			0
3139	75	Man	0			None of the previous		0			No	0			No	0							No	No	No	0	No	0													0			0
3140	30	Man	0			None of the previous		0			No				No	0							No	No	No	0	No	0													0			0
3141	42	Woman	0			None of the previous		0			No	0			No	0							No	No	No	0	No	0													0			0
3142	45	Woman	0			None of the previous		0			No	1	0		No	0							No	No	No	0	No	0													0			0
3143	47	Woman	0			None of the previous		0			No	1	0		No	1	0						No	No	No	0	No	0													0			0
3144	49	Woman	0			None of the previous		0			No	1	1	0	No	0							No	No	No	0	No	1	1	1	0	0	0	0	0						0			0
3145	26	Woman	0			None of the previous		0			No				No	0							No	No	No	0	No	0													0			0
3146	74	Woman	0			Rheumatoid arthritis|Osteoarthritis	Lumbar	1	0		No	1	1	1	Yes	1	0						No	No	No	0	No	1	0												0			0
3147	76	Woman	1	The patient decides not to continue participating		Osteoarthritis	Cervical/Neck|Lumbar|Hip|Knee|Hands	0			No	1	0		No	0							No	No	No	0	No	0													0			0
3148	87	Man	0			Osteoarthritis	Knee	0			No	0			No	0							No	No	No	0	No	1	1	0	0	0	1	0	0			Right			0			1	1	1
3149	47	Man	0			None of the previous		0			No	0			No	0							No	No	No	0	No	0													0			0
3150	74	Woman	0			Osteoarthritis	Cervical/Neck|Knee|Hands	0			No	0			No	0							No	No	No	0	No	1	1	0	1	0	1	0	0	Both		Both			0			1	0	1
3151	82	Woman	0			None of the previous		0			No	1	0		No	0							No	No	No	0	No	0													0			0
3152	49	Man	0			Rheumatoid arthritis		1	1	0	Yes	1	1	1	Yes	0							No	No	No	1	No	1	1	1	1	0	0	0	1	Right				Left	0			0
3153	70	Woman	0			Osteoarthritis	Another location	1	1	0	Yes	0			No	0							No	No	No	0	No	0													0			0
3154	80	Woman	0			None of the previous		1	1	0	Yes	1	1	1	Yes	1	0						No	No	No	0	No	1	1	0	0	0	1	0	1			Both		Both	0			1	0	1
3155	39	Woman	0			None of the previous		0			No				No	0							No	No	No	0	No	0													0			0
3156	25	Woman	0			None of the previous		0			No				No	0							No	No	No	0	No	0													0			0
3157	39	Woman	0			None of the previous		0			No				No	1	1	1	0	0	0	1	No	No	No	1	No	1	0												0			0
3158	43	Woman	0			None of the previous		0			No	1	0		No	1	0						No	No	No	0	No	1	0												0			0
3159	85	Woman	0			Osteoarthritis	Hands	0			No	1	0		No	1	0						No	No	No	0	No	1	0												0			0
3160	30	Woman	0			None of the previous		0			No				No	1	1	1	1	0	0	1	No	Yes	Yes	0	No	1	1	0	1	0	0	0	0	Both					0			0
3161	37	Woman	0			None of the previous		0			No				No	1	1	1	1	1	0	1	No	No	No	0	No	0													0			0
3162	42	Woman	0			Fibromyalgia		1	1	0	Yes	1	1	1	Yes	1	1	1	0	0	1	1	Yes	Yes	No	1	No	1	1	1	0	0	1	1	0			Both	Right		0			0	0	0	0	0	0
3163	49	Woman	0			None of the previous		0			No	0			No	0							No	No	No	0	No	0													0			0
3164	35	Man	0			None of the previous		0			No				No	0							No	No	No	0	No	0													0			0
3165	44	Man	0			None of the previous		0			No	1	0		No	0							No	No	No	0	No	0													0			0
3166	81	Man	0			None of the previous		0			No	0			No	0							No	No	No	0	No	0													0			0
3167	21	Man	0			None of the previous		0			No				No	0							No	No	No	0	No	0													0			0
3168	37	Man	0			None of the previous		0			No				No	0							No	No	No	0	No	0													0			0
3169	36	Man	0			None of the previous		0			No				No	0							No	No	No	0	No	0													0			0
3170	35	Man	0			None of the previous		0			No				No	0							No	No	No	0	No	0													0			0
3171	46	Man	0			None of the previous		0			No	0			No	1	0						No	No	No	0	No	0													0			0
3172	40	Man	0			None of the previous		0			No	0			No	0							No	No	No	0	No	0													0			0
3173	48	Man	0			None of the previous		0			No	0			No	0							No	No	No	0	No	0													0			0
3174	81	Man	0			None of the previous		0			No	0			No	0							No	No	No	0	No	0													0			0
3175	46	Man	0			None of the previous		1	1	0	Yes	0			No	0							No	No	No	0	No	1	1	0	0	0	0	0	0						0			0
3176	22	Man	0			None of the previous		0			No				No	0							No	No	No	0	No	0													0			0
3177	38	Man	0			None of the previous		0			No				No	0							No	No	No	0	No	0													0			0
3178	40	Man	0			None of the previous		0			No	0			No	0							No	No	No	0	No	0													0			0
3179	34	Man	0			None of the previous		0			No				No	0							No	No	No	0	No	0													0			0
3180	31	Man	0			None of the previous		0			No				No	1	0						No	No	No	0	No	1	0												0			0
3181	40	Man	0			Gout		0			No	0			No	0							No	No	No	0	No	1	0												0			0
3182	33	Man	0			None of the previous		0			No				No	1	1	1	0	1	1	1	No	Yes	No	0	No	0													0			0
3183	29	Man	0			None of the previous		0			No				No	0							No	No	No	0	No	0													0			0
3184	80	Man	0			None of the previous		0			No	0			No	0							No	No	No	0	No	0													0			0
3185	23	Man	0			None of the previous		0			No				No	0							No	No	No	0	No	0													0			0
3186	32	Man	0			None of the previous		0			No				No	0							No	No	No	0	No	0													0			0
3187	40	Man	0			None of the previous		0			No	0			No	0							No	No	No	0	No	1	0												0			0
3188	22	Man	0			None of the previous		0			No				No	0							No	No	No	0	No	0													0			0
3189	44	Man	0			None of the previous		0			No	0			No	0							No	No	No	0	No	0													0			0
3190	44	Man	0			None of the previous		0			No	0			No	0							No	No	No	0	No	1	0												0			0
3191	37	Man	0			None of the previous		0			No				No	1	0						No	No	No	0	No	0													0			0
3192	45	Man	0			None of the previous		0			No	0			No	0							No	No	No	0	No	0													0			0
3193	37	Man	0			None of the previous		0			No				No	1	0						No	No	No	0	No	0													0			0
3194	38	Man	0			None of the previous		0			No				No	1	1	1	0	1	1	1	No	Yes	No	0	No	1	1	1	0	0	1	1	0			Right	Right		0			1	0	1	1	0	1
3195	39	Man	0			None of the previous		0			No				No	0							No	No	No	0	No	0													0			0
3196	41	Man	0			None of the previous		0			No	1	0		No	0							No	No	No	0	No	0													0			0
3197	39	Man	0			None of the previous		0			No				No	0							No	No	No	0	No	1	0												0			0
3198	37	Man	0			None of the previous		0			No				No	0							No	No	No	0	No	1	0												0			0
3199	33	Man	0			None of the previous		0			No				No	1	0						No	No	No	0	No	0													0			0
3200	24	Man	0			None of the previous		1	1	1	No				No	0							No	No	No	0	No	0													0			0
3201	34	Man	0			None of the previous		0			No				No	0							No	No	No	0	No	0													0			0
3202	46	Man	0			None of the previous		0			No	0			No	0							No	No	No	0	No	0													0			0
3203	48	Man	0			Osteoarthritis	Hip	0			No	0			No	1	1	1	0	1	0	1	Yes	No	No	0	No	0													0			0
3204	37	Man	0			Rheumatoid arthritis		0			No				No	1	1	1	1	0	1	1	No	Yes	No	0	No	0													0			0
3205	83	Man	0			None of the previous		0			No	1	1	1	Yes	1	1	1	1	1	0	1	Yes	No	No	0	No	0													0			0
3206	47	Man	0			None of the previous		0			No	0			No	0							No	No	No	0	No	0													0			0
3207	38	Man	0			None of the previous		0			No				No	1	0						No	No	No	0	No	0													0			0
3208	27	Man	0			None of the previous		0			No				No	0							No	No	No	0	No	0													0			0
3209	33	Man	0			None of the previous		0			No				No	0							No	No	No	0	No	0													0			0
3210	38	Man	0			Gout		0			No				No	1	1	1	1	1	0	1	No	No	No	0	No	0													0			0
3211	24	Man	0			None of the previous		0			No				No	0							No	No	No	0	No	0													0			0
3212	28	Woman	0			None of the previous		0			No				No	1	0						No	No	No	0	No	0													0			0
3213	27	Woman	1	The participant has not answered the second phone call		None of the previous		0			No				No	1	1	1	1	1	1	1	No	Yes	No	0	No	0													0			0
3214	32	Woman	0			None of the previous		0			No				No	1	0						No	No	No	0	No	0													0			0
3215	34	Woman	0			Osteoarthritis	Knee	0			No				No	0							No	No	No	0	No	0													0			0
3216	27	Woman	0			None of the previous		0			No				No	1	0						No	No	No	0	No	0													0			0
3217	26	Woman	0			None of the previous		0			No				No	1	1	1	0	1	1	1	No	Yes	No	0	No	0													0			0
3218	37	Woman	0			None of the previous		0			No				No	1	1	1	0	1	1	1	No	Yes	Yes	0	No	1	1	1	1	0	1	0	0	Right		Right			0			1	0	1
3219	34	Woman	0			None of the previous		0			No				No	0							No	No	No	0	No	0													0			0
3220	81	Woman	0			None of the previous		0			No	0			No	0							No	No	No	0	No	0													0			0
3221	83	Man	0			None of the previous		1	1	0	Yes	1	0		No	1	0						No	No	No	0	No	0													0			0
3222	84	Man	0			None of the previous		0			No	0			No	0							No	No	No	0	No	1	1	0	0	1	0	0	0		Both				1	0	1	0
3223	81	Man	0			None of the previous		0			No	0			No	0							No	No	No	0	No	1	1	0	0	0	1	0	1			Both		Both	0			1	0	1
3224	39	Woman	0			None of the previous		0			No				No	1	0						No	No	No	0	No	0													0			0
3225	38	Woman	0			None of the previous		0			No				No	0							No	No	No	0	No	0													0			0
3226	22	Woman	0			None of the previous		0			No				No	0							No	No	No	0	No	0													0			0
3227	28	Man	0			None of the previous		0			No				No	0							No	No	No	0	No	0													0			0
4001	60	Woman	0			None of the previous		0			No	1	1	1	Yes	0							No	No	No	1	No	1	1	0	1	0	0	0	0	Both					0			0
4002	66	Man	0			None of the previous		0			No	0			No	0							No	No	No	0	No	0													0			0
4003	74	Woman	0			Rheumatoid arthritis		0			No	1	1	1	Yes	1	0						No	No	No	0	No	1	0												0			0
4004	64	Woman	0			Osteoarthritis	Knee	1	1	0	Yes	0			No	1	0						No	No	No	0	No	1	0												0			0
4005	52	Woman	0			Osteoarthritis|Fibromyalgia	Cervical/Neck|Hands	1	0		No	1	1	0	No	0							No	No	No	0	No	1	1	1	1	0	0	0	0	Right					0			0
4006	70	Woman	0			Osteoarthritis	Knee|Hands	0			No	0			No	0							No	No	No	0	No	1	0												0			0
4007	53	Woman	0			None of the previous		0			No	1	0		No	1	0						No	No	No	0	No	0													0			0
4008	48	Woman	0			Rheumatoid arthritis|Lupus (affecting not only the skin)		1	0		No	1	1	0	No	0							No	No	No	0	No	1	1	0	1	0	1	1	0	Both		Both	Both		0			0	1	0	0	1	1
4009	76	Woman	0			Osteoarthritis	Cervical/Neck|Lumbar|Knee|Hands	1	1	0	Yes	0			No	0							No	No	No	0	No	0													0			0
4010	72	Woman	0			Rheumatoid arthritis|Osteoarthritis	Cervical/Neck|Lumbar|Hands	0			No	1	1	1	Yes	1	1	1	0	0	0	0	Yes	No	No	0	No	1	1	0	0	0	1	1	0			Both	Right		0			0	1	1	0	1	1
4011	56	Woman	0			None of the previous		1	0		No	1	0		No	1	0						No	No	No	0	No	1	0												0			0
4012	70	Woman	0			None of the previous		0			No	1	0		No	1	0						No	No	No	1	No	0													0			0
4013	45	Woman	0			None of the previous		0			No	0			No	0							No	No	No	0	No	0													0			0
4014	58	Man	0			None of the previous		0			No	1	0		No	1	1	1	1	1	0	1	Yes	No	No	0	No	0													0			0
4015	44	Woman	0			None of the previous		0			No	0			No	0							No	No	No	0	No	0													0			0
4016	74	Woman	0			Rheumatoid arthritis|Osteoarthritis	Cervical/Neck|Lumbar|Hip|Knee	1	1	0	Yes	1	1	1	Yes	1	1	1	0	1	0	0	Yes	No	No	0	No	1	1	1	0	1	1	0	1		Both	Both		Both	1	0	1	1	0	1
4017	72	Woman	0			Rheumatoid arthritis		0			No	1	1	1	Yes	1	1	1	1	1	0	0	Yes	No	No	0	No	1	1	1	1	0	1	0	1	Both		Both		Both	0			1	1	1
4018	59	Man	0			Osteoarthritis	Another location	0			No	0			No	0							No	No	No	1	Yes	1	1	1	1	0	1	1	0	Right		Both	Both		0			1	0	1	0	1	1
4019	68	Man	0			Osteoarthritis	Cervical/Neck|Lumbar	0			No	1	1	0	No	0							No	No	No	0	No	0													0			0
4020	38	Man	0			None of the previous		0			No				No	1	0						No	No	No	0	No	0													0			0
4021	71	Woman	0			Osteoarthritis	Hip	0			No	1	0		No	1	1	1	1	1	0	0	Yes	No	No	0	No	1	1	0	0	1	0	0	0		Both				1	1	1	0
4022	70	Woman	0			Osteoarthritis	Knee	0			No	1	0		No	0							No	No	No	0	No	1	1	1	0	0	1	0	0			Left			0			1	1	0
4023	62	Woman	0			Osteoarthritis	Knee	1	1	0	Yes	0			No	0							No	No	No	1	No	1	1	1	1	1	1	1	1	Both	Both	Both	Both	Both	1	1	1	1	1	1	1	1	1
4024	37	Man	0			Osteoarthritis	Lumbar	0			No				No	1	1	1	0	1	1	1	No	Yes	No	0	No	0													0			0
4025	61	Woman	0			None of the previous		0			No	0			No	0							No	No	No	0	No	0													0			0
4026	69	Man	1			None of the previous		0			No	1	1	1	Yes	1	1	1	0	1	1	1	Yes	Yes	No	1	No	0													0			0
4027	60	Woman	0			Osteoarthritis	Cervical/Neck|Lumbar|Hip|Knee|Hands	0			No	1	1	1	Yes	1	1	1	0	1	0	1	Yes	No	No	0	No	0													0			0
4028	49	Woman	0			None of the previous		0			No	1	0		No	0							No	No	No	0	No	1	0												0			0
4029	50	Woman	0			None of the previous		1	0		No	1	0		No	1	0						No	No	No	1	Yes	1	0												0			0
4030	53	Woman	0			Osteoarthritis	Hands	0			No	0			No	0							No	No	No	0	No	1	1	1	1	0	0	0	0	Both					0			0
4031	62	Woman	0			None of the previous		0			No	1	0		No	1	0						No	No	No	0	No	0													0			0
4032	31	Woman	0			None of the previous		1	1	0	Yes				No	1	1	1	1	1	1	1	No	Yes	Yes	0	No	1	1	0	0	0	1	0	1			Right		Both	0			1	0	1
4033	46	Woman	0			Osteoarthritis	Cervical/Neck	0			No	0			No	0							No	No	No	0	No	0													0			0
4034	33	Man	0			None of the previous		0			No				No	1	0						No	No	No	0	No	0													0			0
4035	72	Woman	0			Rheumatoid arthritis|Fibromyalgia		1	1	0	Yes	1	1	1	Yes	1	1	1	1	1	0	1	Yes	No	No	0	No	1	1	1	0	0	1	0	0			Both			0			1	1	1
4036	66	Woman	0			None of the previous		0			No	0			No	1	0						No	No	No	0	No	1	1	0	0	0	1	0	0			Left			0			1	1	0
4037	70	Woman	0			Osteoarthritis	Cervical/Neck|Lumbar|Hip|Knee	1	1	0	Yes	0			No	0							No	No	No	0	No	0													0			0
4038	56	Woman	0			Osteoarthritis	Hands	0			No	0			No	1	1	1	1	1	0	1	Yes	No	Yes	0	No	1	0												0			0
4039	83	Man	0			Osteoarthritis	Hands	0			No	1	0		No	1	0						No	No	No	0	No	1	1	1	1	0	1	0	1	Both		Both		Left	0			1	0	1
4040	71	Man	0			None of the previous		0			No	0			No	1	0						No	No	No	0	No	1	1	0	0	0	0	0	0						0			0
4041	66	Woman	0			Osteoarthritis	Cervical/Neck|Lumbar|Knee	0			No	1	0		No	1	0						No	No	No	0	No	1	0												0			0
4042	62	Woman	0			Psoriatic arthritis|Osteoarthritis	Cervical/Neck|Lumbar	1	1	1	No	1	1	1	Yes	1	1	1	1	1	1	0	Yes	No	Yes	1	Yes	1	1	1	1	1	1	1	1	Left	Left	Both	Both	Both	1	0	1	1	1	1	1	1	1
4043	45	Woman	0			Rheumatoid arthritis|Osteoarthritis	Lumbar	1	1	0	Yes	1	0		No	0							No	No	No	1	No	0													0			0
4044	79	Woman	0			None of the previous		0			No	0			No	0							No	No	No	1	No	0													0			0
4045	63	Man	0			None of the previous		0			No	0			No	0							No	No	No	0	No	0													0			0
4046	53	Woman	0			Rheumatoid arthritis|Osteoarthritis	Knee|Hands	0			No	1	0		No	1	0						No	No	No	0	No	0													0			0
4047	69	Woman	0			None of the previous		0			No	1	0		No	0							No	No	No	0	No	0													0			0
4048	64	Woman	0			Rheumatoid arthritis|Ankylosing spondylitis|Osteoarthritis	Lumbar|Hands	0			No	1	0		No	1	0						No	No	No	0	No	1	0												0			0
4049	59	Woman	0			Fibromyalgia		1	1	1	No	1	1	1	Yes	1	1	1	1	1	1	0	Yes	No	No	0	No	1	1	1	0	1	1	0	0		Left	Right			1	1	1	1	0	1
4050	86	Woman	0			None of the previous		0			No	0			No	1	0						No	No	No	0	No	0													0			0
4051	49	Woman	0			None of the previous		0			No	0			No	0							No	No	No	0	No	1	0												0			0
4052	40	Woman	0			None of the previous		0			No	1	1	1	Yes	0							No	No	No	0	No	0													0			0
4053	56	Man	0			Osteoarthritis	Another location	0			No	0			No	0							No	No	No	0	No	0													0			0
4054	70	Woman	0			None of the previous		1	0		No	0			No	1	0						No	No	No	0	No	0													0			0
4055	28	Man	0			None of the previous		0			No				No	0							No	No	No	0	No	0													0			0
4056	58	Woman	0			None of the previous		0			No	0			No	0							No	No	No	0	No	0													0			0
4057	60	Man	0			None of the previous		0			No	1	0		No	1	0						No	No	No	1	Yes	1	0												0			0
4058	73	Woman	0			Osteoarthritis	Cervical/Neck|Lumbar|Hands	0			No	1	1	0	No	1	0						No	No	No	0	No	0													0			0
4059	50	Woman	0			Osteoarthritis	Lumbar	1	1	0	Yes	0			No	1	1	1	1	1	0	1	Yes	No	No	1	No	1	1	0	0	1	1	1	1		Right	Right	Right	Right	1	1	1	1	1	1	1	1	1
4060	67	Woman	0			Osteoarthritis	Hands	0			No	1	0		No	1	1	0	1	0	0	0	No	No	No	0	No	1	0												0			0
4061	57	Man	0			None of the previous		0			No	1	0		No	1	0						No	No	No	0	No	0													0			0
4062	61	Woman	0			Osteoarthritis	Knee	0			No	1	0		No	1	0						No	No	No	0	No	1	1	1	0	0	1	0	0			Right			0			1	1	1
4063	49	Man	0			Osteoarthritis	Knee	0			No	1	0		No	0							No	No	No	0	No	0													0			0
4064	54	Woman	0			None of the previous		0			No	1	1	1	Yes	1	0						No	No	No	0	No	1	0												0			0
4065	59	Man	0			None of the previous		0			No	0			No	0							No	No	No	0	No	0													0			0
4066	66	Woman	0			None of the previous		0			No	0			No	0							No	No	No	0	No	0													0			0
4067	74	Woman	0			Osteoarthritis	Cervical/Neck|Lumbar|Knee|Hands	1	1	0	Yes	1	1	1	Yes	0							No	No	No	0	No	0													0			0
4068	56	Woman	0			None of the previous		0			No	0			No	0							No	No	No	0	No	1	1	1	1	0	0	0	0	Left					0			0
4069	69	Woman	0			None of the previous		0			No	0			No	0							No	No	No	0	No	0													0			0
4070	36	Woman	0			None of the previous		0			No				No	1	0						No	No	No	0	No	0													0			0
4071	56	Woman	0			None of the previous		0			No	1	0		No	0							No	No	No	0	No	0													0			0
4072	63	Man	0			Osteoarthritis	Cervical/Neck	0			No	1	0		No	0							No	No	No	0	No	1	0												0			0
4073	51	Woman	0			None of the previous		0			No	0			No	1	0						No	No	No	0	No	1	1	0	0	0	0	0	0						0			0
4074	52	Woman	0			None of the previous		1	0		No	0			No	1	0						No	No	No	0	No	1	0												0			0
4075	43	Woman	0			None of the previous		0			No	1	0		No	1	0						No	No	No	0	No	1	0												0			0
4076	64	Man	0			Gout		0			No	0			No	1	0						No	No	No	0	No	0													0			0
4077	70	Woman	0			Rheumatoid arthritis		0			No	0			No	0							No	No	No	1	No	1	1	0	1	0	1	1	0	Right		Both	Both		0			0	1	1	1	1	1
4078	65	Woman	0			Osteoarthritis|Fibromyalgia	Cervical/Neck|Lumbar|Hip|Knee|Hands	1	1	0	Yes	1	1	1	Yes	1	1	1	0	1	1	0	Yes	No	No	1	No	0													0			0
4079	57	Woman	0			None of the previous		0			No	0			No	0							No	No	No	0	No	0													0			0
4080	75	Woman	0			Osteoarthritis	Lumbar	0			No	0			No	0							No	No	No	0	No	0													0			0
4081	61	Woman	0			None of the previous		0			No	1	0		No	0							No	No	No	0	No	0													0			0
4082	58	Man	0			None of the previous		0			No	0			No	1	0						No	No	No	0	No	0													0			0
4083	51	Woman	0			Osteoarthritis	Cervical/Neck|Lumbar	0			No	1	0		No	1	0						No	No	No	0	No	1	0												0			0
4084	55	Woman	0			None of the previous		1	1	0	Yes	0			No	1	1	1	1	1	1	1	Yes	Yes	No	0	No	0													0			0
4085	71	Woman	0			None of the previous		0			No	0			No	0							No	No	No	0	No	0													0			0
4086	33	Woman	1	The participant has not answered the second phone call		None of the previous		0			No				No	1	0						No	No	No	0	No	0													0			0
4087	42	Woman	0			None of the previous		0			No	1	1	1	Yes	1	1	1	1	1	0	1	Yes	No	No	1	No	1	1	1	0	1	0	0	0		Both				1	1	1	0
4088	68	Man	0			None of the previous		0			No	0			No	0							No	No	No	1	No	1	1	0	1	0	1	1	1	Both		Right	Right	Right	0			1	0	1	1	0	1
4089	82	Man	0			None of the previous		0			No	1	0		No	1	0						No	No	No	0	No	0													0			0
4090	70	Man	0			None of the previous		0			No	0			No	0							No	No	No	0	No	0													0			0
4091	63	Man	0			None of the previous		0			No	0			No	0							No	No	No	0	No	0													0			0
4092	51	Man	0			None of the previous		0			No	0			No	0							No	No	No	0	No	1	0												0			0
4093	36	Man	0			None of the previous		0			No				No	0							No	No	No	0	No	1	0												0			0
4094	67	Woman	0			Psoriatic arthritis|Osteoarthritis|Fibromyalgia	Cervical/Neck|Lumbar|Knee|Hands	1	1	0	Yes	1	1	1	Yes	1	1	1	1	1	1	1	Yes	Yes	Yes	0	No	1	0												0			0
4095	63	Woman	0			Osteoarthritis	Cervical/Neck|Lumbar|Hands	1	1	0	Yes	1	0		No	1	0						No	No	No	0	No	1	1	0	1	0	0	0	0	Both					0			0
4096	57	Woman	0			None of the previous		0			No	1	0		No	1	0						No	No	No	0	No	0													0			0
4097	60	Woman	0			Osteoarthritis	Cervical/Neck|Hands	0			No	1	1	0	No	1	0						No	No	No	0	No	1	1	1	1	0	0	0	1	Both				Both	0			0
4098	71	Woman	0			None of the previous		1	0		No	0			No	0							No	No	No	0	No	0													0			0
4099	21	Woman	0			None of the previous		1	1	0	Yes				No	0							No	No	No	0	No	1	1	0	0	0	0	0	0						0			0
4100	54	Woman	0			None of the previous		0			No	0			No	1	0						No	No	No	0	No	0													0			0
4101	57	Man	0			None of the previous		0			No	1	0		No	0							No	No	No	0	No	0													0			0
4102	74	Woman	0			None of the previous		1	1	0	Yes	1	1	1	Yes	1	1	1	0	1	0	0	Yes	No	No	0	No	0													0			0
4103	68	Woman	0			Osteoarthritis	Hip|Knee|Hands	1	1	0	Yes	1	1	0	No	1	0						No	No	No	1	No	1	1	1	1	1	1	1	1	Both	Both	Both	Both	Both	1	0	1	1	0	1	1	0	1
4104	80	Woman	0			None of the previous		1	0		No	0			No	0							No	No	No	0	No	0													0			0
4105	42	Woman	0			Osteoarthritis	Cervical/Neck|Knee|Hands	1	1	0	Yes	0			No	0							No	No	No	0	No	0													0			0
4106	25	Woman	0			None of the previous		0			No				No	0							No	No	No	0	No	0													0			0
4107	30	Woman	0			None of the previous		0			No				No	1	0						No	No	No	0	No	0													0			0
4108	55	Woman	0			None of the previous		0			No	0			No	0							No	No	No	0	No	0													0			0
4109	59	Man	0			Osteoarthritis	Knee|Hands	0			No	0			No	1	0						No	No	No	1	Yes	1	0												0			0
4110	34	Woman	0			None of the previous		0			No				No	1	1	1	0	0	1	1	No	Yes	No	1	No	0													0			0
4111	59	Woman	0			Osteoarthritis	Lumbar|Knee	0			No	0			No	1	0						No	No	No	0	No	1	0												0			0
4112	49	Man	0			None of the previous		1	1	1	No	1	0		No	1	0						No	No	No	0	No	0													0			0
4113	39	Man	0			None of the previous		0			No				No	1	0						No	No	No	0	No	0													0			0
4114	50	Woman	0			None of the previous		1	0		No	1	0		No	0							No	No	No	1	No	0													0			0
4115	34	Man	0			None of the previous		0			No				No	0							No	No	No	0	No	0													0			0
4116	57	Man	0			None of the previous		0			No	1	0		No	1	1	1	1	1	0	1	Yes	No	No	0	No	1	0												0			0
4117	59	Man	0			None of the previous		0			No	0			No	0							No	No	No	0	No	1	0												0			0
4118	58	Woman	0			None of the previous		0			No	1	1	1	Yes	1	0						No	No	No	0	No	1	0												0			0
4119	49	Woman	0			Osteoarthritis	Cervical/Neck|Knee|Hands	1	1	0	Yes	0			No	1	0						No	No	No	1	Yes	1	1	1	1	1	1	0	0	Both	Both	Both			1	1	1	1	0	1
4120	58	Woman	0			Gout		0			No	1	0		No	1	0						No	No	No	0	No	1	0												0			0
4121	58	Woman	0			None of the previous		0			No	1	0		No	1	0						No	No	No	0	No	0													0			0
4123	20	Woman	0			None of the previous		0			No				No	0							No	No	No	0	No	0													0			0
4124	41	Woman	0			None of the previous		0			No	1	0		No	1	1	1	1	1	0	1	Yes	No	No	0	No	0													0			0
4125	49	Woman	0			None of the previous		0			No	1	0		No	1	0						No	No	No	0	No	1	1	1	0	0	1	0	0			Left			0			1	0	1
4126	59	Man	0			None of the previous		0			No	1	0		No	1	0						No	No	No	0	No	1	0												0			0
4127	49	Man	0			None of the previous		0			No	0			No	1	0						No	No	No	0	No	0													0			0
4128	56	Woman	0			None of the previous		0			No	0			No	0							No	No	No	0	No	0													0			0
4129	45	Man	0			None of the previous		0			No	1	0		No	1	1	1	1	1	0	1	Yes	No	No	0	No	1	0												0			0
4130	58	Man	0			Osteoarthritis	Hands	0			No	1	1	1	Yes	0							No	No	No	0	No	1	1	1	1	1	0	1	1	Both	Both		Both	Both	0	1	1	0			1	1	1
4131	33	Woman	0			None of the previous		1	1	0	Yes				No	1	0						No	No	No	0	No	1	1	1	0	0	0	0	0						0			0
4132	42	Woman	0			None of the previous		0			No	0			No	1	0						No	No	No	0	No	0													0			0
4133	84	Man	0			Osteoarthritis	Lumbar|Knee	0			No	1	0		No	1	1	1	1	1	1	0	Yes	No	No	0	No	1	0												0			0
4134	28	Woman	0			None of the previous		0			No				No	0							No	No	No	0	No	0													0			0
4135	85	Man	0			None of the previous		0			No	0			No	1	0						No	No	No	0	No	0													0			0
4136	23	Woman	0			None of the previous		0			No				No	0							No	No	No	0	No	0													0			0
4137	46	Woman	0			None of the previous		0			No	1	1	0	No	0							No	No	No	0	No	0													0			0
4138	43	Man	0			None of the previous		0			No	0			No	1	0						No	No	No	0	No	1	0												0			0
4139	45	Woman	0			None of the previous		0			No	1	1	1	Yes	1	1	1	1	1	0	1	Yes	No	No	0	No	0													0			0
4140	42	Man	0			None of the previous		0			No	0			No	0							No	No	No	0	No	0													0			0
4141	47	Man	0			None of the previous		0			No	0			No	0							No	No	No	0	No	0													0			0
4142	81	Woman	0			None of the previous		0			No	1	1	0	No	0							No	No	No	0	No	0													0			0
4143	42	Woman	0			None of the previous		0			No	0			No	0							No	No	No	0	No	0													0			0
4144	86	Man	0			Osteoarthritis	Knee|Hands	1	1	1	No	0			No	0							No	No	No	0	No	0													0			0
4145	47	Woman	0			None of the previous		0			No	0			No	1	0						No	No	No	0	No	0													0			0
4146	40	Woman	0			None of the previous		0			No	0			No	0							No	No	No	0	No	0													0			0
4147	44	Woman	0			None of the previous		0			No	1	0		No	0							No	No	No	0	No	0													0			0
4148	48	Woman	0			None of the previous		0			No	0			No	0							No	No	No	0	No	0													0			0
4149	82	Woman	0			Osteoarthritis	Lumbar|Hip|Knee	1	1	0	Yes	1	1	1	Yes	0							No	No	No	0	No	0													0			0
4150	31	Woman	0			None of the previous		0			No				No	0							No	No	No	0	No	1	0												0			0
4151	20	Woman	0			None of the previous		0			No				No	0							No	No	No	0	No	0													0			0
4152	25	Woman	0			None of the previous		0			No				No	0							No	No	No	0	No	0													0			0
4153	37	Woman	0			None of the previous		0			No				No	1	0						No	No	No	0	No	0													0			0
4154	38	Man	0			None of the previous		0			No				No	0							No	No	No	0	No	0													0			0
4155	45	Woman	0			None of the previous		0			No	1	0		No	0							No	No	No	0	No	0													0			0
4156	81	Man	0			Osteoarthritis	Hip	0			No	0			No	0							No	No	No	0	No	0													0			0
4157	37	Man	0			None of the previous		1	1	0	Yes				No	1	1	1	0	0	1	1	No	Yes	No	1	No	1	1	0	1	1	1	1	1	Both	Both	Both	Both	Both	1	0	0	1	0	0	1	0	0
4158	38	Woman	0			None of the previous		0			No				No	0							No	No	No	0	No	0													0			0
4159	36	Woman	0			None of the previous		0			No				No	0							No	No	No	0	No	0													0			0
4160	45	Woman	0			None of the previous		0			No	0			No	0							No	No	No	0	No	0													0			0
4161	44	Woman	0			None of the previous		0			No	0			No	0							No	No	No	0	No	0													0			0
4162	83	Man	0			None of the previous		0			No	0			No	0							No	No	No	0	No	1	0												0			0
4163	45	Woman	0			None of the previous		1	1	0	Yes	0			No	1	1	1	1	1	1	1	Yes	Yes	Yes	1	Yes	0													0			0
4164	44	Woman	0			Psoriatic arthritis		0			No	0			No	0							No	No	No	0	No	0													0			0
4165	45	Woman	0			None of the previous		0			No	1	0		No	1	0						No	No	No	0	No	0													0			0
4166	26	Man	0			None of the previous		0			No				No	0							No	No	No	0	No	0													0			0
4167	33	Woman	0			None of the previous		0			No				No	0							No	No	No	0	No	0													0			0
4168	81	Man	0			None of the previous		0			No	1	0		No	0							No	No	No	0	No	1	0												0			0
4169	22	Woman	0			None of the previous		0			No				No	1	0						No	No	No	0	No	1	0												0			0
4170	32	Woman	0			Ankylosing spondylitis		1	1	0	Yes				No	1	1	1	1	0	1	1	No	Yes	No	0	No	1	1	0	1	1	1	0	0	Left	Both	Both			1	1	0	0	1	1
4171	80	Woman	0			Rheumatoid arthritis		1	1	0	Yes	1	1	1	Yes	0							No	No	No	0	No	1	0												0			0
4172	29	Man	0			None of the previous		0			No				No	1	1	1	1	0	0	1	No	Yes	No	1	No	0													0			0
4173	31	Man	0			None of the previous		0			No				No	0							No	No	No	0	No	0													0			0
4174	39	Woman	0			None of the previous		0			No				No	0							No	No	No	0	No	0													0			0
4175	30	Man	0			None of the previous		0			No				No	0							No	No	No	0	No	0													0			0
4176	37	Man	0			None of the previous		0			No				No	0							No	No	No	0	No	0													0			0
4177	38	Man	0			None of the previous		0			No				No	0							No	No	No	0	No	0													0			0
4178	30	Man	0			None of the previous		0			No				No	1	1	1	0	1	0	1	No	No	Yes	0	No	1	1	0	0	1	0	0	0		Both				1	0	1	0
4179	89	Man	0			Osteoarthritis	Another location	0			No	0			No	0							No	No	No	0	No	0													0			0
4180	84	Man	0			None of the previous		0			No	0			No	0							No	No	No	0	No	0													0			0
4181	83	Man	0			Osteoarthritis	Lumbar	1	1	0	Yes	1	1	1	Yes	1	1	1	0	0	1	1	Yes	Yes	No	0	No	1	1	1	1	0	0	0	0	Both					0			0
4182	81	Man	0			None of the previous		1	0		No	1	0		No	0							No	No	No	0	No	0													0			0
4183	22	Man	0			None of the previous		0			No				No	0							No	No	No	0	No	0													0			0
4184	35	Man	0			None of the previous		0			No				No	1	0						No	No	No	0	No	0													0			0
4185	39	Man	0			None of the previous		0			No				No	0							No	No	No	0	No	1	0												0			0
4186	81	Man	0			Osteoarthritis	Hip|Knee	0			No	1	1	1	Yes	1	1	1	1	1	0	0	Yes	No	No	0	No	1	1	0	1	1	1	0	0	Both	Right	Left			1	1	1	1	1	1
4187	34	Man	0			None of the previous		0			No				No	0							No	No	No	0	No	0													0			0
4188	40	Man	0			None of the previous		0			No	1	0		No	1	0						No	No	No	0	No	0													0			0
4189	38	Man	0			None of the previous		0			No				No	0							No	No	No	0	No	0													0			0
4190	28	Man	0			None of the previous		0			No				No	0							No	No	No	0	No	0													0			0
4191	46	Man	0			None of the previous		0			No	0			No	0							No	No	No	0	No	0													0			0
4192	80	Man	0			None of the previous		0			No	0			No	0							No	No	No	0	No	0													0			0
4193	40	Man	0			None of the previous		0			No	0			No	0							No	No	No	0	No	0													0			0
4194	49	Man	0			None of the previous		0			No	0			No	1	1	1	1	1	0	1	Yes	No	No	0	No	0													0			0
4195	35	Man	0			None of the previous		0			No				No	1	1	1	1	1	0	1	No	No	Yes	0	No	0													0			0
4197	28	Woman	0			None of the previous		0			No				No	1	0						No	No	No	0	No	1	0												0			0
4198	48	Man	0			None of the previous		0			No	0			No	0							No	No	No	0	No	0													0			0
4199	26	Man	0			None of the previous		0			No				No	0							No	No	No	0	No	0													0			0
4200	26	Man	0			None of the previous		0			No				No	0							No	No	No	0	No	0													0			0
4201	42	Man	0			None of the previous		0			No	0			No	1	0						No	No	No	0	No	0													0			0
4202	42	Woman	0			None of the previous		0			No	0			No	0							No	No	No	0	No	0													0			0
4203	32	Man	0			None of the previous		0			No				No	0							No	No	No	0	No	0													0			0
4204	39	Man	0			None of the previous		0			No				No	0							No	No	No	0	No	0													0			0
4205	41	Man	0			None of the previous		0			No	0			No	1	0						No	No	No	0	No	0													0			0
4206	38	Man	0			None of the previous		0			No				No	0							No	No	No	0	No	1	0												0			0
4207	28	Man	0			None of the previous		0			No				No	1	1	1	1	1	0	1	No	No	No	0	No	0													0			0
4208	23	Woman	0			None of the previous		0			No				No	1	0						No	No	No	0	No	0													0			0
4209	41	Man	0			None of the previous		0			No	1	0		No	1	0						No	No	No	0	No	0													0			0
4210	33	Man	0			None of the previous		0			No				No	0							No	No	No	0	No	0													0			0
4211	37	Woman	0			Osteoarthritis	Lumbar|Hip	0			No				No	0							No	No	No	0	No	0													0			0
4212	38	Woman	0			None of the previous		0			No				No	1	0						No	No	No	0	No	0													0			0
4213	39	Woman	0			Rheumatoid arthritis		0			No				No	1	1	0	1	0	1	1	No	Yes	No	1	No	1	1	1	0	1	1	0	1		Both	Both		Right	1	1	0	0	1	1
4214	27	Woman	0			None of the previous		0			No				No	1	0						No	No	No	0	No	0													0			0
4215	44	Man	0			Rheumatoid arthritis		0			No	1	1	1	Yes	1	1	1	1	0	1	1	Yes	Yes	No	0	No	0													0			0
4216	48	Woman	0			Osteoarthritis	Lumbar|Hands	0			No	1	1	0	No	1	1	1	1	1	1	1	Yes	Yes	No	0	No	1	1	0	1	0	0	0	0	Both					0			0
4217	20	Man	0			None of the previous		0			No				No	0							No	No	No	0	No	0													0			0
4218	47	Man	0			None of the previous		0			No	0			No	1	0						No	No	No	0	No	1	1	0	0	0	0	0	0						0			0
4219	35	Man	0			None of the previous		0			No				No	0							No	No	No	0	No	0													0			0
4220	23	Woman	0			None of the previous		0			No				No	1	1	1	1	1	0	1	No	No	Yes	0	No	0													0			0
4221	42	Man	0			None of the previous		0			No	1	1	1	Yes	1	0						No	No	No	0	No	1	0												0			0
4222	49	Man	0			None of the previous		1	1	0	Yes	1	1	0	No	1	1	1	1	0	1	1	Yes	Yes	No	0	No	1	0												0			0
4223	29	Man	0			None of the previous		0			No				No	1	0						No	No	No	0	No	0													0			0
5001	81	Man	0			None of the previous		0			No	1	0		No	1	0						No	No	No	0	No	0													0			0
5002	48	Woman	0			None of the previous		0			No	1	0		No	1	0						No	No	No	0	No	0													0			0
5003	75	Woman	0			None of the previous		0			No	1	0		No	1	0						No	No	No	0	No	1	0												0			0
5004	54	Woman	0			Osteoarthritis|Fibromyalgia	Cervical/Neck|Hip|Hands	1	1	0	Yes	1	1	1	Yes	1	1	1	1	0	1	1	Yes	Yes	No	1	No	1	1	1	1	1	0	1	1	Both	Both		Both	Left	1	1	1	0			1	0	1
5005	55	Woman	0			None of the previous		0			No	0			No	0							No	No	No	0	No	1	0												0			0
5006	79	Woman	0			None of the previous		1	1	0	Yes	0			No	1	0						No	No	No	0	No	0													0			0
5007	71	Woman	0			None of the previous		0			No	1	0		No	0							No	No	No	0	No	0													0			0
5008	78	Woman	0			None of the previous		0			No	1	0		No	0							No	No	No	0	No	0													0			0
5009	70	Woman	0			Osteoarthritis	Hands	0			No	1	1	0	No	1	1	1	0	1	0	0	Yes	No	No	0	No	0													0			0
5010	75	Woman	0			None of the previous		0			No	0			No	0							No	No	No	0	No	0													0			0
5011	59	Woman	0			Osteoarthritis	Hip	1	0		No	0			No	1	0						No	No	No	0	No	1	0												0			0
5012	86	Woman	0			Osteoarthritis	Hands	0			No	0			No	1	0						No	No	No	1	No	0													0			0
5013	48	Man	0			None of the previous		0			No	1	0		No	1	0						No	No	No	0	No	0													0			0
5014	58	Woman	0			None of the previous		0			No	0			No	0							No	No	No	0	No	0													0			0
5015	73	Woman	0			None of the previous		0			No	0			No	0							No	No	No	0	No	0													0			0
5016	54	Man	0			None of the previous		0			No	0			No	1	0						No	No	No	1	No	0													0			0
5017	48	Man	0			None of the previous		0			No	0			No	0							No	No	No	0	No	0													0			0
5018	68	Man	0			Ankylosing spondylitis		0			No	1	0		No	0							No	No	No	0	No	0													0			0
5019	67	Woman	0			Rheumatoid arthritis|Ankylosing spondylitis|Osteoarthritis|Fibromyalgia	Cervical/Neck|Lumbar|Hip|Knee	1	1	0	Yes	1	1	1	Yes	1	1	1	1	0	1	1	Yes	Yes	No	1	No	1	1	0	0	1	1	1	1		Both	Both	Both	Both	1	1	0	1	1	0	1	1	0
5020	54	Man	0			Osteoarthritis	Cervical/Neck	1	1	0	Yes	1	1	0	No	0							No	No	No	0	No	1	1	1	0	0	1	0	0			Both			0			1	0	1
5021	47	Man	0			Osteoarthritis	Knee	0			No	1	0		No	1	0						No	No	No	1	Yes	0													0			0
5022	43	Woman	0			None of the previous		0			No	0			No	1	1	1	0	1	0	1	Yes	No	No	0	No	0													0			0
5023	55	Man	0			None of the previous		0			No	0			No	1	0						No	No	No	0	No	1	0												0			0
5024	44	Woman	0			None of the previous		0			No	0			No	0							No	No	No	1	No	0													0			0
5025	54	Woman	0			Osteoarthritis	Lumbar|Hands	0			No	0			No	1	0						No	No	No	0	No	1	1	1	1	0	0	0	0	Both					0			0
5026	20	Man	0			None of the previous		0			No				No	1	0						No	No	No	0	No	0													0			0
5027	73	Woman	0			Osteoarthritis|Fibromyalgia	Cervical/Neck|Hands	1	1	0	Yes	1	1	0	No	1	1	1	0	1	0	1	Yes	No	No	0	No	1	1	1	1	1	1	0	1	Both	Both	Both		Both	1	0	1	1	0	1
5028	42	Woman	0			None of the previous		1	1	0	Yes	0			No	1	1	1	1	0	1	1	Yes	Yes	No	0	No	0													0			0
5029	63	Woman	0			Osteoarthritis	Knee	0			No	0			No	1	0						No	No	No	0	No	1	1	0	1	0	1	0	0	Right		Both			0			1	1	1
5030	21	Man	0			None of the previous		0			No				No	0							No	No	No	0	No	0													0			0
5031	76	Man	1	The patient decides not to continue participating		Osteoarthritis|Gout	Knee	0			No	0			No	1	1	1	0	1	0	1	Yes	No	No	0	No	0													0			0
5032	62	Woman	0			None of the previous		0			No	0			No	0							No	No	No	0	No	0													0			0
5033	65	Woman	0			Osteoarthritis	Lumbar|Knee|Hands	1	1	0	Yes	1	1	1	Yes	1	1	1	0	1	0	1	Yes	No	No	0	No	1	1	1	0	0	1	0	0			Both			0			1	0	1
5034	50	Woman	0			None of the previous		0			No	0			No	0							No	No	No	0	No	0													0			0
5035	52	Woman	0			None of the previous		0			No	1	0		No	0							No	No	No	0	No	0													0			0
5036	45	Man	0			None of the previous		0			No	1	0		No	1	0						No	No	No	1	No	1	0												0			0
5037	64	Woman	0			None of the previous		0			No	0			No	0							No	No	No	0	No	0													0			0
5038	88	Man	0			None of the previous		0			No	0			No	0							No	No	No	0	No	1	0												0			0
5039	53	Woman	0			None of the previous		0			No	1	0		No	0							No	No	No	0	No	1	1	1	0	0	0	0	0						0			0
5040	43	Woman	1	The patient decides not to continue participating		None of the previous		1	1	0	Yes	1	1	1	Yes	1	1	1	1	0	0	1	Yes	Yes	No	0	No	1	1	0	0	0	0	0	0						0			0
5041	53	Woman	0			None of the previous		0			No	0			No	0							No	No	No	0	No	1	1	1	1	0	0	0	0	Right					0			0
5042	66	Woman	0			Osteoarthritis	Hands	0			No	0			No	0							No	No	No	0	No	0													0			0
5043	61	Woman	0			None of the previous		0			No	1	0		No	0							No	No	No	0	No	0													0			0
5044	57	Man	0			None of the previous		0			No	0			No	1	0						No	No	No	1	No	1	1	0	0	0	1	0	0			Right			0			1	1	1
5045	43	Woman	0			None of the previous		0			No	0			No	0							No	No	No	0	No	0													0			0
5046	57	Man	0			None of the previous		0			No	0			No	0							No	No	No	0	No	0													0			0
5047	62	Woman	0			None of the previous		0			No	1	0		No	0							No	No	No	0	No	0													0			0
5048	52	Man	0			None of the previous		0			No	0			No	0							No	No	No	0	No	0													0			0
5049	51	Man	0			None of the previous		0			No	0			No	1	1	1	0	0	0	1	Yes	No	No	0	No	1	1	0	0	0	0	0	0						0			0
5050	65	Man	0			Osteoarthritis	Lumbar	0			No	1	0		No	1	0						No	No	No	0	No	0													0			0
5051	56	Woman	0			None of the previous		0			No	0			No	1	0						No	No	No	0	No	0													0			0
5052	86	Man	0			Osteoarthritis|Fibromyalgia	Another location	0			No	1	0		No	0							No	No	No	0	No	0													0			0
5053	54	Woman	0			Rheumatoid arthritis|Lupus (affecting not only the skin)		0			No	0			No	1	0						No	No	No	0	No	1	0												0			0
5054	72	Woman	0			None of the previous		0			No	1	0		No	0							No	No	No	0	No	0													0			0
5055	56	Woman	0			None of the previous		0			No	0			No	1	0						No	No	No	0	No	0													0			0
5056	45	Woman	0			None of the previous		1	1	0	Yes	0			No	1	1	1	1	1	0	1	Yes	No	No	1	No	0													0			0
5057	61	Woman	0			Osteoarthritis	Cervical/Neck|Hip|Knee	1	1	1	No	0			No	1	0						No	No	No	0	No	0													0			0
5058	52	Man	1	The patient decides not to continue participating		None of the previous		0			No	0			No	1	0						No	No	No	0	No	0													0			0
5059	42	Man	0			None of the previous		0			No	1	0		No	0							No	No	No	0	No	0													0			0
5060	42	Woman	1	The patient decides not to continue participating		Fibromyalgia		1	1	0	Yes	1	1	1	Yes	1	1	1	0	1	1	1	Yes	Yes	No	1	No	1	0												0			0
5061	25	Man	0			None of the previous		0			No				No	0							No	No	No	0	No	0													0			0
5062	48	Woman	0			Osteoarthritis	Lumbar|Hands	0			No	1	0		No	0							No	No	No	0	No	1	0												0			0
5063	75	Woman	0			None of the previous		1	1	0	Yes	1	0		No	1	1	1	1	0	0	1	Yes	Yes	No	1	No	0													0			0
5064	65	Man	0			None of the previous		0			No	0			No	0							No	No	No	0	No	0													0			0
5065	67	Man	0			Osteoarthritis	Cervical/Neck|Knee	0			No	0			No	0							No	No	No	0	No	0													0			0
5066	56	Woman	1	The participant has not answered the second phone call		None of the previous		0			No	1	0		No	1	0						No	No	No	0	No	1	1	1	0	0	1	0	0			Left			0			1	1	1
5067	57	Woman	0			Osteoarthritis	Hands	1	1	0	Yes	1	1	1	Yes	1	0						No	No	No	0	No	1	0												0			0
5068	44	Man	0			None of the previous		0			No	0			No	0							No	No	No	0	No	1	0												0			0
5069	41	Woman	0			None of the previous		0			No	1	0		No	0							No	No	No	0	No	0													0			0
5070	65	Woman	0			None of the previous		0			No	0			No	0							No	No	No	0	No	0													0			0
5071	48	Woman	0			None of the previous		0			No	0			No	1	0						No	No	No	1	No	0													0			0
5072	58	Man	0			None of the previous		1	1	0	Yes	0			No	1	1	1	1	0	0	0	Yes	No	No	0	No	0													0			0
5073	39	Man	0			None of the previous		0			No				No	0							No	No	No	0	No	0													0			0
5074	41	Woman	0			Osteoarthritis	Another location	0			No	0			No	0							No	No	No	1	No	1	0												0			0
5075	42	Woman	0			None of the previous		0			No	1	1	1	Yes	1	0						No	No	No	0	No	1	0												0			0
5076	49	Woman	0			None of the previous		0			No	0			No	0							No	No	No	1	No	0													0			0
5077	49	Man	0			None of the previous		0			No	0			No	1	1	1	1	1	0	1	Yes	No	No	0	No	1	1	0	0	0	0	0	0						0			0
5078	30	Man	0			None of the previous		0			No				No	0							No	No	No	0	No	0													0			0
5079	48	Woman	0			Ankylosing spondylitis|Fibromyalgia		1	1	0	Yes	1	1	1	Yes	1	1	1	1	1	1	1	Yes	Yes	No	1	No	1	1	1	0	1	1	1	1		Both	Both	Both	Both	1	1	1	1	1	1	1	1	1
5080	53	Woman	0			None of the previous		1	0		No	0			No	0							No	No	No	0	No	0													0			0
5081	49	Man	0			None of the previous		0			No	1	0		No	0							No	No	No	0	No	0													0			0
5082	44	Woman	0			None of the previous		0			No	1	0		No	1	1	0	1	0	0	1	No	Yes	No	1	No	1	0												0			0
5083	59	Woman	0			None of the previous		0			No	0			No	0							No	No	No	0	No	0													0			0
5084	68	Man	0			None of the previous		0			No	0			No	0							No	No	No	0	No	0													0			0
5085	77	Man	0			Rheumatoid arthritis|Osteoarthritis	Knee	0			No	0			No	1	0						No	No	No	0	No	1	1	1	0	0	1	0	0			Left			0			1	1	0
5086	36	Woman	0			Rheumatoid arthritis|Osteoarthritis	Hands	0			No				No	0							No	No	No	1	No	1	1	1	1	0	1	0	1	Both		Both		Both	0			1	1	0
5087	61	Woman	0			None of the previous		0			No	1	0		No	0							No	No	No	0	No	0													0			0
5088	59	Woman	0			Osteoarthritis	Cervical/Neck|Lumbar	1	0		No	0			No	0							No	No	No	0	No	0													0			0
5089	72	Man	0			None of the previous		0			No	1	1	0	No	1	0						No	No	No	0	No	0													0			0
5090	78	Woman	0			None of the previous		0			No	0			No	0							No	No	No	0	No	0													0			0
5091	84	Woman	0			None of the previous		0			No	1	0		No	0							No	No	No	0	No	0													0			0
5092	50	Woman	0			Lupus (affecting not only the skin)		0			No	0			No	0							No	No	No	0	No	1	0												0			0
5093	46	Woman	0			None of the previous		0			No	1	0		No	1	1	0	1	0	1	0	No	No	No	0	No	0													0			0
5094	38	Woman	0			None of the previous		1	0		No				No	1	0						No	No	No	0	No	0													0			0
5095	52	Woman	0			None of the previous		1	0		No	0			No	0							No	No	No	0	No	0													0			0
5096	62	Woman	0			Rheumatoid arthritis		1	1	0	Yes	1	0		No	1	1	1	1	1	1	0	Yes	No	No	0	No	1	0												0			0
5097	46	Woman	0			None of the previous		0			No	0			No	0							No	No	No	0	No	0													0			0
5098	70	Woman	0			Osteoarthritis	Another location	0			No	0			No	0							No	No	No	0	No	1	0												0			0
5099	28	Man	0			None of the previous		0			No				No	0							No	No	No	0	No	0													0			0
5100	67	Woman	0			None of the previous		0			No	0			No	1	0						No	No	No	0	No	0													0			0
5101	61	Woman	0			None of the previous		0			No	1	0		No	1	0						No	No	No	1	No	0													0			0
5102	47	Woman	0			None of the previous		0			No	0			No	1	0						No	No	No	0	No	0													0			0
5103	45	Woman	0			None of the previous		0			No	0			No	0							No	No	No	0	No	0													0			0
5104	64	Woman	0			None of the previous		0			No	0			No	1	0						No	No	No	0	No	1	0												0			0
5105	50	Woman	0			None of the previous		1	0		No	1	0		No	1	0						No	No	No	1	No	1	0												0			0
5106	77	Man	0			None of the previous		0			No	0			No	0							No	No	No	0	No	0													0			0
5107	33	Woman	0			None of the previous		0			No				No	1	0						No	No	No	0	No	0													0			0
5108	44	Woman	0			None of the previous		1	1	1	No	0			No	1	1	1	0	0	1	1	Yes	Yes	No	1	No	1	1	1	1	0	0	0	0	Both					0			0
5109	41	Man	0			None of the previous		0			No	0			No	0							No	No	No	0	No	0													0			0
5110	58	Woman	0			None of the previous		1	1	0	Yes	0			No	1	0						No	No	No	0	No	1	1	0	1	0	0	0	0	Both					0			0
5111	73	Woman	0			Osteoarthritis	Hip|Hands	0			No	1	0		No	0							No	No	No	0	No	0													0			0
5112	65	Man	0			Gout		0			No	0			No	0							No	No	No	0	No	0													0			0
5113	50	Man	0			None of the previous		0			No	0			No	0							No	No	No	0	No	0													0			0
5114	83	Woman	0			Osteoarthritis	Hands	0			No	0			No	0							No	No	No	0	No	1	1	0	0	0	0	0	0						0			0
5115	56	Woman	0			None of the previous		1	1	0	Yes	1	1	0	No	0							No	No	No	1	No	1	0												0			0
5116	59	Woman	0			None of the previous		0			No	0			No	0							No	No	No	0	No	0													0			0
5117	52	Man	0			Osteoarthritis	Another location	0			No	0			No	1	0						No	No	No	0	No	0													0			0
5118	42	Woman	0			None of the previous		0			No	0			No	1	0						No	No	No	0	No	0													0			0
5119	46	Woman	0			None of the previous		0			No	0			No	0							No	No	No	0	No	0													0			0
5120	47	Man	0			None of the previous		0			No	0			No	0							No	No	No	0	No	0													0			0
5121	54	Woman	0			None of the previous		0			No	0			No	0							No	No	No	0	No	0													0			0
5122	58	Woman	0			None of the previous		0			No	0			No	0							No	No	No	0	No	1	0												0			0
5123	46	Woman	0			None of the previous		0			No	0			No	1	1	1	1	0	1	1	Yes	Yes	No	0	No	0													0			0
5124	85	Woman	0			Osteoarthritis	Hands	0			No	1	0		No	0							No	No	No	0	No	0													0			0
5125	23	Man	0			None of the previous		0			No				No	0							No	No	No	1	No	0													0			0
5126	68	Woman	0			Rheumatoid arthritis|Osteoarthritis	Lumbar|Knee	1	1	0	Yes	1	1	0	No	1	1	1	0	1	1	1	Yes	Yes	No	1	No	1	0												0			0
5127	58	Man	0			None of the previous		0			No	1	0		No	1	1	1	1	1	1	1	Yes	Yes	No	0	No	0													0			0
5128	62	Woman	0			None of the previous		1	1	0	Yes	1	0		No	1	0						No	No	No	0	No	0													0			0
5129	55	Woman	0			Osteoarthritis	Another location	0			No	1	1	1	Yes	1	1	1	1	0	1	0	Yes	No	No	1	No	1	0												0			0
5130	77	Woman	0			None of the previous		0			No	1	1	0	No	1	0						No	No	No	0	No	1	0												0			0
5131	52	Man	1	Others	Datos mal registrados no se encuentra a este paciente	None of the previous		0			No	0			No	1	0						No	No	No	0	No	0													0			0
5132	42	Man	0			None of the previous		0			No	0			No	1	0						No	No	No	0	No	0													0			0
5133	67	Man	0			None of the previous		0			No	0			No	0							No	No	No	0	No	0													0			0
5134	37	Woman	0			None of the previous		0			No				No	1	1	1	0	0	1	1	No	Yes	No	0	No	1	1	0	0	0	0	0	0						0			0
5135	43	Woman	0			None of the previous		0			No	1	1	1	Yes	0							No	No	No	0	No	1	0												0			0
5136	46	Man	0			None of the previous		0			No	0			No	0							No	No	No	0	No	0													0			0
5137	45	Woman	0			Sjögren’s syndrome or Sicca syndrome		1	1	0	Yes	0			No	1	1	1	1	1	1	1	Yes	Yes	No	1	No	1	1	1	0	1	1	0	1		Both	Right		Both	1	0	1	1	0	1
5138	65	Woman	0			None of the previous		0			No	0			No	0							No	No	No	0	No	0													0			0
5139	67	Woman	0			None of the previous		0			No	0			No	0							No	No	No	0	No	0													0			0
5140	42	Man	0			None of the previous		0			No	1	0		No	1	0						No	No	No	0	No	0													0			0
5141	63	Woman	0			None of the previous		0			No	0			No	1	0						No	No	No	0	No	1	0												0			0
5142	77	Woman	0			None of the previous		0			No	1	1	1	Yes	0							No	No	No	0	No	1	0												0			0
5143	64	Woman	0			None of the previous		0			No	0			No	0							No	No	No	0	No	0													0			0
5144	44	Woman	0			None of the previous		0			No	1	1	1	Yes	1	0						No	No	No	0	No	0													0			0
5145	37	Woman	0			None of the previous		0			No				No	0							No	No	No	0	No	1	1	1	1	0	0	0	0	Both					0			0
5146	48	Man	0			None of the previous		0			No	0			No	1	0						No	No	No	1	No	0													0			0
5147	70	Woman	0			None of the previous		0			No	0			No	0							No	No	No	0	No	0													0			0
5148	66	Woman	0			None of the previous		0			No	0			No	0							No	No	No	0	No	1	0												0			0
5149	61	Man	0			Osteoarthritis	Lumbar|Knee	1	1	0	Yes	1	1	0	No	1	1	1	1	1	1	0	Yes	No	No	1	No	1	1	0	0	0	1	0	0			Both			0			0	1	1
5150	79	Woman	0			Osteoarthritis	Cervical/Neck|Lumbar|Hip	0			No	1	0		No	1	1	0	0	1	0	0	No	No	No	0	No	0													0			0
5151	47	Woman	0			None of the previous		0			No	0			No	0							No	No	No	0	No	0													0			0
5152	47	Woman	0			None of the previous		0			No	1	0		No	1	0						No	No	No	0	No	0													0			0
5153	50	Woman	0			None of the previous		0			No	0			No	0							No	No	No	0	No	0													0			0
5154	45	Man	0			None of the previous		0			No	0			No	0							No	No	No	0	No	0													0			0
5155	73	Woman	0			None of the previous		0			No	0			No	0							No	No	No	0	No	0													0			0
5156	32	Woman	0			Rheumatoid arthritis		0			No				No	1	0						No	No	No	0	No	0													0			0
5157	47	Woman	0			None of the previous		0			No	0			No	1	0						No	No	No	0	No	0													0			0
5158	36	Man	0			None of the previous		0			No				No	0							No	No	No	0	No	0													0			0
5159	20	Woman	0			None of the previous		0			No				No	0							No	No	No	0	No	0													0			0
5160	82	Woman	0			Osteoarthritis	Knee|Hands	0			No	0			No	0							No	No	No	0	No	1	1	0	1	0	1	0	0	Both		Right			0			1	1	1
5161	35	Woman	0			None of the previous		0			No				No	0							No	No	No	0	No	0													0			0
5162	85	Man	0			None of the previous		0			No	1	0		No	0							No	No	No	0	No	0													0			0
5163	45	Man	0			Lupus (affecting not only the skin)		1	1	0	Yes	1	1	0	No	1	1	1	1	0	1	1	Yes	Yes	No	1	No	1	1	1	0	1	0	0	0		Both				1	1	0	0
5164	81	Man	0			None of the previous		0			No	1	0		No	1	0						No	No	No	0	No	1	0												0			0
5165	48	Woman	0			None of the previous		0			No	1	0		No	1	0						No	No	No	0	No	0													0			0
5166	37	Man	0			None of the previous		0			No				No	1	1	1	1	1	0	1	No	Yes	No	0	No	0													0			0
5167	42	Woman	0			None of the previous		0			No	0			No	0							No	No	No	0	No	0													0			0
5168	42	Man	0			None of the previous		0			No	0			No	0							No	No	No	0	No	1	1	1	0	0	1	0	0			Left			0			0	1	1
5169	30	Woman	0			None of the previous		0			No				No	0							No	No	No	0	No	0													0			0
5170	80	Man	0			Rheumatoid arthritis|Osteoarthritis	Lumbar|Hip|Knee	0			No	1	0		No	1	1	1	0	1	0	0	Yes	No	No	1	No	1	0												0			0
5171	39	Woman	1	The participant has not answered the second phone call		None of the previous		1	1	0	Yes				No	1	0						No	No	No	0	No	1	0												0			0
5172	32	Woman	0			None of the previous		0			No				No	0							No	No	No	0	No	0													0			0
5173	34	Woman	0			None of the previous		0			No				No	0							No	No	No	0	No	1	1	0	0	0	0	0	0						0			0
5174	39	Woman	0			None of the previous		0			No				No	0							No	No	No	0	No	0													0			0
5175	86	Woman	0			None of the previous		0			No	0			No	0							No	No	No	0	No	1	0												0			0
5176	88	Woman	0			None of the previous		0			No	1	0		No	1	0						No	No	No	0	No	0													0			0
5177	30	Woman	0			None of the previous		0			No				No	0							No	No	No	0	No	1	0												0			0
5178	26	Woman	0			None of the previous		0			No				No	0							No	No	No	0	No	0													0			0
5179	41	Man	0			Osteoarthritis	Hip	1	1	1	No	1	1	1	Yes	1	1	1	1	1	1	1	Yes	Yes	No	1	No	1	1	1	0	1	0	1	0		Right		Right		1	0	1	0			1	0	1
5180	48	Woman	0			None of the previous		1	1	0	Yes	1	1	1	Yes	1	1	1	1	1	1	1	Yes	Yes	No	0	No	0													0			0
5181	48	Man	0			None of the previous		1	1	0	Yes	1	0		No	1	1	1	0	1	1	1	Yes	Yes	Yes	0	No	1	0												0			0
5182	45	Man	0			Osteoarthritis	Lumbar	0			No	0			No	0							No	No	No	0	No	1	0												0			0
5183	41	Man	0			None of the previous		1	1	0	Yes	1	1	1	Yes	0							No	No	No	1	No	1	1	0	1	0	0	1	0	Both			Both		0			0			0	1	0
5184	84	Man	1	Others	El paciente no se va a desplazar para realizar estudio radiológico de confirmación	None of the previous		1	1	0	Yes	1	0		No	1	1	1	1	1	1	0	Yes	No	No	1	No	1	0												0			0
5185	42	Man	0			None of the previous		0			No	1	0		No	1	1	1	1	0	0	1	Yes	Yes	No	0	No	1	1	0	0	0	1	0	0			Right			0			1	0	1
5186	80	Man	0			None of the previous		0			No	1	0		No	0							No	No	No	0	No	1	0												0			0
5187	86	Man	0			None of the previous		0			No	1	0		No	1	1	1	1	1	0	1	Yes	No	No	0	No	0													0			0
5188	35	Man	0			None of the previous		0			No				No	0							No	No	No	0	No	0													0			0
5189	44	Man	0			None of the previous		0			No	1	0		No	0							No	No	No	0	No	0													0			0
5190	21	Man	0			None of the previous		0			No				No	0							No	No	No	0	No	0													0			0
5191	46	Man	0			None of the previous		0			No	0			No	0							No	No	No	0	No	0													0			0
5192	44	Man	0			Osteoarthritis	Cervical/Neck	1	1	0	Yes	0			No	0							No	No	No	0	No	0													0			0
5193	20	Man	0			None of the previous		0			No				No	0							No	No	No	0	No	0													0			0
5194	48	Man	0			None of the previous		0			No	0			No	0							No	No	No	0	No	0													0			0
5195	23	Man	0			None of the previous		0			No				No	0							No	No	No	0	No	0													0			0
5196	44	Man	0			None of the previous		0			No	1	0		No	0							No	No	No	0	No	0													0			0
5197	45	Man	0			None of the previous		0			No	0			No	0							No	No	No	0	No	0													0			0
5198	40	Man	0			None of the previous		0			No	1	0		No	0							No	No	No	0	No	1	1	0	0	0	1	0	0			Left			0			0	0	1
5199	41	Man	0			None of the previous		0			No	0			No	1	0						No	No	No	1	No	0													0			0
5200	32	Man	0			None of the previous		0			No				No	0							No	No	No	0	No	0													0			0
5201	47	Man	0			None of the previous		0			No	0			No	0							No	No	No	0	No	0													0			0
5202	36	Man	0			None of the previous		0			No				No	0							No	No	No	0	No	0													0			0
5203	37	Man	0			Rheumatoid arthritis		1	1	0	Yes				No	0							No	No	No	0	No	1	1	0	0	0	1	0	0			Both			0			1	1	1
5204	30	Man	0			None of the previous		0			No				No	1	0						No	No	No	0	No	0													0			0
5205	37	Man	0			Osteoarthritis	Cervical/Neck	0			No				No	1	1	1	0	0	0	1	No	No	Yes	0	No	1	1	0	0	0	0	0	0						0			0
5206	23	Man	0			None of the previous		0			No				No	0							No	No	No	0	No	0													0			0
5207	57	Man	0			None of the previous		0			No	0			No	0							No	No	No	0	No	0													0			0
5208	36	Man	0			None of the previous		0			No				No	0							No	No	No	0	No	1	1	0	0	0	1	0	0			Right			0			0	1	0
5209	60	Man	0			Osteoarthritis	Hands	0			No	0			No	1	0						No	No	No	0	No	0													0			0
5210	37	Woman	0			None of the previous		0			No				No	0							No	No	No	0	No	1	1	0	0	0	1	0	0			Both			0			0	1	0
5211	20	Woman	0			None of the previous		0			No				No	0							No	No	No	0	No	0													0			0
5212	32	Man	0			None of the previous		0			No				No	0							No	No	No	0	No	0													0			0
5213	39	Woman	0			None of the previous		0			No				No	1	0						No	No	No	0	No	0													0			0
5214	32	Woman	0			None of the previous		0			No				No	0							No	No	No	0	No	0													0			0
5215	81	Woman	0			None of the previous		0			No	0			No	1	0						No	No	No	0	No	0													0			0
5216	34	Man	0			None of the previous		0			No				No	0							No	No	No	0	No	0													0			0
5217	33	Man	0			None of the previous		0			No				No	0							No	No	No	0	No	0													0			0
5218	39	Man	0			None of the previous		0			No				No	0							No	No	No	0	No	0													0			0
5219	37	Man	0			None of the previous		0			No				No	1	0						No	No	No	0	No	1	1	0	1	0	0	0	0	Right					0			0
5220	21	Man	0			None of the previous		0			No				No	0							No	No	No	0	No	0													0			0
5221	37	Man	0			None of the previous		0			No				No	0							No	No	No	0	No	0													0			0
5222	28	Man	0			None of the previous		0			No				No	0							No	No	No	0	No	0													0			0
5223	25	Man	0			None of the previous		0			No				No	0							No	No	No	0	No	0													0			0
5224	37	Man	0			None of the previous		0			No				No	0							No	No	No	0	No	1	0												0			0
5225	27	Man	0			None of the previous		0			No				No	1	0						No	No	No	0	No	0													0			0
5226	35	Man	0			None of the previous		0			No				No	0							No	No	No	0	No	1	0												0			0
5227	37	Man	0			None of the previous		0			No				No	1	0						No	No	No	0	No	0													0			0
5228	21	Man	0			None of the previous		0			No				No	0							No	No	No	0	No	1	0												0			0
5229	31	Man	0			None of the previous		0			No				No	0							No	No	No	0	No	0													0			0
5230	27	Man	0			None of the previous		0			No				No	0							No	No	No	0	No	0													0			0
5231	36	Man	0			None of the previous		0			No				No	1	0						No	No	No	0	No	1	0												0			0
5232	34	Man	0			None of the previous		0			No				No	0							No	No	No	0	No	0													0			0
5233	39	Man	0			None of the previous		0			No				No	1	0						No	No	No	0	No	0													0			0
5234	25	Man	0			None of the previous		0			No				No	1	1	0	1	0	0	1	No	Yes	No	0	No	0													0			0
5235	26	Man	0			None of the previous		0			No				No	1	0						No	No	No	0	No	0													0			0
5236	29	Woman	0			None of the previous		0			No				No	0							No	No	No	0	No	0													0			0
5237	21	Man	0			None of the previous		0			No				No	0							No	No	No	0	No	0													0			0
5238	26	Man	0			None of the previous		0			No				No	0							No	No	No	0	No	0													0			0
5239	26	Man	0			None of the previous		0			No				No	0							No	No	No	0	No	0													0			0
5240	38	Man	0			None of the previous		0			No				No	0							No	No	No	0	No	0													0			0
5241	24	Woman	0			None of the previous		0			No				No	0							No	No	No	0	No	0													0			0
6001	77	Woman	0			Osteoarthritis	Hip|Hands	0			No	0			No	1	0						No	No	No	0	No	0													0			0
6002	51	Woman	0			Osteoarthritis	Cervical/Neck|Lumbar|Hip|Knee|Hands	1	1	0	Yes	1	0		No	1	1	1	1	0	1	1	Yes	Yes	No	0	No	1	1	1	1	1	1	0	1	Both	Both	Right		Right	1	1	0	1	1	1
6003	73	Woman	1	El paciente no ha acudido a consulta		None of the previous		1	0		No	1	1	1	Yes	1	1	1	1	1	0	0	Yes	No	No	1	No	1	1	0	0	1	1	0	0		Both	Both			1	1	1	1	1	1
6004	45	Woman	0			Psoriatic arthritis|Fibromyalgia		1	1	0	Yes	1	1	1	Yes	1	1	1	0	0	1	1	Yes	Yes	Yes	0	No	1	1	0	1	0	1	1	1	Both		Both	Both	Both	0			1	1	0	1	0	0
6005	55	Woman	0			None of the previous		0			No	0			No	0							No	No	No	0	No	0													0			0
6006	64	Man	0			None of the previous		0			No	0			No	0							No	No	No	0	No	0													0			0
6007	44	Woman	0			None of the previous		0			No	1	1	0	No	1	1	1	1	1	0	1	Yes	No	No	0	No	1	1	0	1	1	1	0	0	Both	Left	Both			0	1	0	0	1	1
6008	60	Woman	0			None of the previous		0			No	0			No	0							No	No	No	0	No	0													0			0
6009	23	Man	0			None of the previous		0			No				No	0							No	No	No	0	No	0													0			0
6010	53	Woman	0			None of the previous		0			No	0			No	0							No	No	No	0	No	0													0			0
6011	57	Man	0			None of the previous		0			No	0			No	1	0						No	No	No	0	No	0													0			0
6012	67	Man	0			None of the previous		0			No	0			No	0							No	No	No	0	No	0													0			0
6013	33	Man	0			None of the previous		0			No				No	0							No	No	No	0	No	0													0			0
6014	59	Woman	0			None of the previous		1	1	0	Yes	1	1	1	Yes	1	1	1	1	1	1	0	Yes	No	No	0	No	0													0			0
6015	74	Man	1	The patient decides not to continue participating		Gout		0			No	0			No	0							No	No	No	1	No	0													0			0
6016	38	Woman	0			None of the previous		0			No				No	0							No	No	No	0	No	0													0			0
6017	25	Man	0			None of the previous		0			No				No	0							No	No	No	0	No	0													0			0
6018	23	Man	0			None of the previous		0			No				No	1	0						No	No	No	0	No	0													0			0
6019	61	Woman	0			None of the previous		0			No	1	0		No	0							No	No	No	1	No	0													0			0
6020	76	Man	0			None of the previous		0			No	0			No	0							No	No	No	0	No	0													0			0
6021	73	Man	0			Rheumatoid arthritis		0			No	1	0		No	0							No	No	No	0	No	1	1	1	1	0	1	0	0	Both		Left			0			1	0	0
6022	67	Woman	0			Osteoarthritis	Cervical/Neck|Lumbar|Knee	1	1	0	Yes	1	0		No	1	0						No	No	No	1	No	1	0												0			0
6023	62	Woman	0			Rheumatoid arthritis|Osteoarthritis	Cervical/Neck|Lumbar|Knee|Hands	0			No	1	1	0	No	1	1	1	1	1	0	1	Yes	No	No	0	No	1	1	1	1	0	1	0	1	Both		Both		Both	0			1	0	1
6024	58	Woman	0			None of the previous		0			No	0			No	0							No	No	No	0	No	0													0			0
6025	30	Woman	1	The participant has not answered the second phone call		None of the previous		0			No				No	0							No	No	No	0	No	1	0												0			0
6026	70	Woman	0			None of the previous		0			No	1	1	1	Yes	0							No	No	No	0	No	0													0			0
6027	50	Man	0			None of the previous		0			No	0			No	0							No	No	No	0	No	0													0			0
6028	61	Man	0			Osteoarthritis	Cervical/Neck|Lumbar	0			No	0			No	0							No	No	No	0	No	1	0												0			0
6029	60	Woman	0			Rheumatoid arthritis|Fibromyalgia		1	1	0	Yes	1	1	1	Yes	1	1	1	1	1	1	1	Yes	Yes	No	1	No	1	1	1	1	1	1	1	1	Both	Both	Both	Both	Both	1	1	1	1	1	1	1	1	1
6030	49	Man	0			None of the previous		0			No	0			No	1	1	1	1	1	0	1	Yes	No	No	0	No	0													0			0
6031	74	Man	0			None of the previous		0			No	1	0		No	1	0						No	No	No	0	No	0													0			0
6032	62	Woman	0			Ankylosing spondylitis|Osteoarthritis	Cervical/Neck|Lumbar|Hands	1	1	0	Yes	1	1	1	Yes	1	1	1	1	1	0	0	Yes	No	No	1	No	1	1	1	1	1	0	0	1	Both	Both			Both	1	1	1	0
6033	47	Man	0			None of the previous		0			No	0			No	0							No	No	No	0	No	0													0			0
6034	66	Woman	0			None of the previous		0			No	0			No	0							No	No	No	0	No	0													0			0
6035	68	Man	0			None of the previous		0			No	1	1	1	Yes	1	1	1	1	1	0	1	Yes	No	No	0	No	1	1	0	0	1	1	0	0		Left	Left			1	1	1	1	1	1
6036	56	Woman	0			None of the previous		0			No	0			No	0							No	No	No	0	No	0													0			0
6037	59	Woman	0			Rheumatoid arthritis|Osteoarthritis|Fibromyalgia	Hands	1	1	0	Yes	1	1	1	Yes	1	1	1	0	1	0	1	Yes	No	No	1	No	1	1	1	1	0	0	0	1	Both				Both	0			0
6038	72	Woman	0			Osteoarthritis|Fibromyalgia	Cervical/Neck|Lumbar|Hip|Knee|Hands	1	1	0	Yes	1	1	1	Yes	1	1	1	1	1	1	1	Yes	Yes	No	0	No	1	1	1	1	0	1	1	1	Both		Both	Left	Left	0			1	1	0	1	0	1
6039	51	Woman	0			None of the previous		0			No	0			No	0							No	No	No	0	No	0													0			0
6040	40	Woman	0			None of the previous		0			No	0			No	1	0						No	No	No	0	No	0													0			0
6041	27	Man	0			None of the previous		1	1	0	Yes				No	1	1	1	0	0	1	1	No	Yes	No	0	No	1	1	0	0	0	0	0	0						0			0
6042	54	Man	0	The patient decides not to continue participating		None of the previous		0			No	0			No	1	0						No	No	No	0	No	0													0			0
6043	64	Man	0			Gout		0			No	1	0		No	0							No	No	No	0	No	1	1	1	0	1	1	0	0		Both	Both			1	1	1	1	0	1
6044	28	Woman	0			None of the previous		0			No				No	1	0						No	No	No	0	No	0													0			0
6045	51	Man	0			None of the previous		0			No	1	0		No	1	0						No	No	No	0	No	0													0			0
6046	49	Woman	1	The patient decides not to continue participating		None of the previous		1	1	0	Yes	1	1	0	No	0							No	No	No	0	No	1	1	0	1	0	0	0	1	Right				Right	0			0
6047	59	Woman	0			None of the previous		0			No	0			No	0							No	No	No	0	No	0													0			0
6048	64	Woman	0			None of the previous		1	1	0	Yes	1	0		No	1	1	1	0	1	1	0	Yes	No	Yes	0	No	1	1	0	0	1	1	1	1		Right	Both	Both	Both	1	0	1	1	0	1	1	0	1
6049	55	Man	0			None of the previous		0			No	0			No	0							No	No	No	0	No	0													0			0
6050	78	Woman	0			Osteoarthritis	Cervical/Neck|Hip|Knee|Hands	1	1	0	Yes	1	1	1	Yes	1	1	1	0	1	0	0	Yes	No	No	0	No	0													0			0
6051	55	Woman	0			None of the previous		0			No	0			No	0							No	No	No	0	No	0													0			0
6052	82	Man	0			None of the previous		1	1	0	Yes	0			No	1	0						No	No	No	0	No	1	1	1	1	0	0	0	0	Both					0			0
6053	60	Woman	0			Osteoarthritis	Hands	0			No	0			No	1	0						No	No	No	0	No	0													0			0
6054	57	Woman	0			None of the previous		0			No	0			No	0							No	No	No	0	No	0													0			0
6055	27	Woman	0			None of the previous		0			No				No	0							No	No	No	0	No	0													0			0
6056	67	Woman	0			Ankylosing spondylitis|Osteoarthritis|Fibromyalgia	Lumbar|Hip|Knee|Hands	1	1	0	Yes	1	1	1	Yes	0							No	No	No	1	No	1	1	0	1	1	1	1	1	Both	Both	Both	Both	Both	1	1	1	1	1	1	1	1	1
6057	55	Woman	0			None of the previous		0			No	1	0		No	1	1	1	1	1	0	0	Yes	No	No	1	No	0													0			0
6058	72	Woman	0			Osteoarthritis	Lumbar|Knee	0			No	0			No	0							No	No	No	0	No	0													0			0
6059	58	Woman	0			None of the previous		0			No	0			No	0							No	No	No	0	No	0													0			0
6060	69	Woman	0			Osteoarthritis	Lumbar	0			No	0			No	0							No	No	No	0	No	0													0			0
6061	74	Man	0			None of the previous		0			No	0			No	0							No	No	No	0	No	0													0			0
6062	50	Man	0			None of the previous		0			No	0			No	0							No	No	No	0	No	0													0			0
6063	52	Man	0			None of the previous		0			No	0			No	1	1	0	0	0	0	1	No	No	No	0	No	0													0			0
6064	77	Woman	0			None of the previous		0			No	1	0		No	0							No	No	No	0	No	0													0			0
6065	60	Woman	0			None of the previous		0			No	1	0		No	1	0						No	No	No	0	No	0													0			0
6066	59	Woman	0			Osteoarthritis	Knee	0			No	1	0		No	1	0						No	No	No	1	No	0													0			0
6067	56	Woman	1	The participant has not answered the second phone call		None of the previous		0			No	0			No	0							No	No	No	0	No	0													0			0
6068	49	Woman	0			None of the previous		0			No	1	0		No	1	0						No	No	No	0	No	0													0			0
6069	50	Woman	0			Osteoarthritis	Cervical/Neck|Hip|Knee|Hands	0			No	1	0		No	1	0						No	No	No	0	No	1	0												0			0
6070	47	Man	0			None of the previous		0			No	0			No	1	0						No	No	No	0	No	0													0			0
6071	37	Woman	0			None of the previous		0			No				No	0							No	No	No	0	No	0													0			0
6072	37	Woman	0			None of the previous		0			No				No	0							No	No	No	1	Yes	0													0			0
6073	45	Woman	0			None of the previous		0			No	0			No	0							No	No	No	0	No	0													0			0
6074	55	Woman	0			Rheumatoid arthritis|Osteoarthritis	Cervical/Neck|Knee|Hands	1	1	0	Yes	1	1	1	Yes	1	1	1	1	0	1	1	Yes	Yes	No	1	No	1	1	1	1	1	1	1	0	Both	Both	Both	Both		1	1	0	1	1	1	1	0	1
6075	58	Woman	0			Fibromyalgia		1	0		No	1	1	1	Yes	1	0						No	No	No	1	No	1	0												0			0
6076	38	Man	0			None of the previous		0			No				No	0							No	No	No	0	No	0													0			0
6077	83	Man	0			Osteoarthritis	Another location	0			No	1	1	1	Yes	0							No	No	No	0	No	0													0			0
6078	45	Man	0			None of the previous		0			No	0			No	1	0						No	No	No	1	No	0													0			0
6079	78	Woman	0			Osteoarthritis	Cervical/Neck|Knee	1	1	0	Yes	0			No	0							No	No	No	0	No	0													0			0
6080	85	Woman	0			Rheumatoid arthritis		1	1	1	No	1	1	1	Yes	1	1	1	1	1	1	0	Yes	No	Yes	1	Yes	1	1	1	1	1	0	1	1	Both	Both		Right	Both	1	1	1	0			1	1	1
6081	58	Woman	0			None of the previous		0			No	0			No	1	1	0	1	0	0	0	No	No	No	0	No	0													0			0
6082	53	Woman	0			Osteoarthritis	Knee	0			No	1	1	0	No	1	1	1	0	1	0	0	Yes	No	No	0	No	1	1	0	0	1	1	0	0		Both	Both			0	1	0	0	1	1
6083	64	Man	0			Rheumatoid arthritis|Osteoarthritis	Cervical/Neck|Lumbar	0			No	0			No	1	1	1	1	1	0	1	Yes	No	No	0	No	0													0			0
6084	25	Woman	0			None of the previous		0			No				No	1	0						No	No	No	0	No	0													0			0
6085	46	Man	0			Osteoarthritis|Fibromyalgia	Cervical/Neck|Lumbar|Hip|Knee|Hands	1	1	0	Yes	1	1	1	Yes	1	1	1	0	1	1	1	Yes	Yes	Yes	0	No	1	1	1	0	0	1	1	0			Right	Right		0			1	0	1	1	0	1
6086	32	Man	0			None of the previous		0			No				No	0							No	No	No	0	No	0													0			0
6087	72	Woman	0			None of the previous		0			No	0			No	1	0						No	No	No	0	No	0													0			0
6088	58	Woman	0			None of the previous		0			No	1	0		No	0							No	No	No	0	No	0													0			0
6089	58	Man	1	El paciente no ha acudido a consulta		Osteoarthritis	Cervical/Neck|Lumbar	1	1	0	Yes	1	1	1	Yes	1	1	0	1	0	0	0	No	No	No	1	No	1	1	1	1	0	0	1	0	Both			Left		0			0			1	0	1
6090	48	Man	0			Psoriatic arthritis		1	1	0	Yes	1	1	1	Yes	1	0						No	No	No	1	Yes	1	1	1	1	1	1	1	1	Left	Left	Left	Both	Left	1	1	1	1	0	1	1	0	1
6091	55	Woman	0			None of the previous		0			No	1	0		No	0							No	No	No	0	No	1	0												0			0
6092	73	Man	0			None of the previous		0			No	0			No	0							No	No	No	1	No	0													0			0
6093	38	Man	0			None of the previous		0			No				No	1	0						No	No	No	0	No	0													0			0
6094	41	Woman	0			None of the previous		0			No	0			No	0							No	No	No	0	No	0													0			0
6095	64	Woman	0			None of the previous		0			No	1	0		No	0							No	No	No	0	No	0													0			0
6096	57	Woman	0			None of the previous		1	1	0	Yes	1	0		No	0							No	No	No	0	No	1	1	0	0	1	1	0	0		Right	Both			1	1	0	1	1	0
6097	28	Woman	0			None of the previous		0			No				No	0							No	No	No	0	No	0													0			0
6098	54	Man	0			None of the previous		0			No	0			No	1	0						No	No	No	0	No	0													0			0
6099	62	Woman	0			None of the previous		0			No	0			No	0							No	No	No	0	No	1	0												0			0
6100	57	Woman	0			Osteoarthritis	Lumbar|Hip|Knee	0			No	1	1	1	Yes	1	1	1	1	0	1	0	Yes	No	No	0	No	1	1	0	1	1	1	0	0	Left	Right	Right			0	1	0	1	1	0
6101	28	Woman	0			None of the previous		0			No				No	0							No	No	No	0	No	0													0			0
6102	28	Woman	0			None of the previous		0			No				No	0							No	No	No	0	No	0													0			0
6103	50	Woman	0			None of the previous		0			No	0			No	0							No	No	No	0	No	0													0			0
6104	50	Woman	0			Osteoarthritis	Knee	0			No	0			No	0							No	No	No	0	No	0													0			0
6105	74	Man	0			None of the previous		0			No	0			No	0							No	No	No	0	No	0													0			0
6106	67	Man	0			Rheumatoid arthritis|Osteoarthritis	Lumbar|Knee	0			No	0			No	0							No	No	No	0	No	1	1	0	1	1	1	0	1	Both	Left	Both		Both	0	1	1	0	1	1
6107	53	Man	1	The participant has not answered the second phone call		Osteoarthritis	Cervical/Neck	0			No	1	1	1	Yes	1	1	1	1	1	0	0	Yes	No	No	0	No	1	1	1	0	0	0	1	1				Right	Right	0			0			1	0	1
6108	52	Woman	0			None of the previous		0			No	1	0		No	0							No	No	No	1	Yes	0													0			0
6109	85	Man	0			None of the previous		0			No	0			No	1	0						No	No	No	0	No	0													0			0
6110	69	Woman	0			Osteoarthritis|Fibromyalgia	Cervical/Neck|Hands	0			No	1	1	1	Yes	1	0						No	No	No	0	No	0													0			0
6111	41	Woman	0			None of the previous		0			No	0			No	1	0						No	No	No	0	No	0													0			0
6112	59	Woman	0			None of the previous		0			No	1	1	1	Yes	1	0						No	No	No	0	No	1	1	1	1	0	0	1	1	Both			Both	Both	0			0			1	0	1
6113	52	Man	0			None of the previous		0			No	0			No	0							No	No	No	0	No	0													0			0
6114	73	Woman	0			None of the previous		0			No	1	1	0	No	0							No	No	No	0	No	0													0			0
6115	58	Woman	0			None of the previous		0			No	0			No	1	0						No	No	No	0	No	0													0			0
6116	46	Man	1	The participant has not answered the second phone call		None of the previous		0			No	1	0		No	1	0						No	No	No	0	No	0													0			0
6117	88	Man	0			None of the previous		0			No	0			No	1	0						No	No	No	0	No	0													0			0
6118	65	Man	0			Rheumatoid arthritis		1	1	0	Yes	1	0		No	1	0						No	No	No	0	No	1	0												0			0
6119	74	Woman	0			Osteoarthritis	Knee	1	1	0	Yes	0			No	1	0						No	No	No	0	No	0													0			0
6120	70	Woman	0			None of the previous		0			No	0			No	0							No	No	No	0	No	0													0			0
6121	61	Woman	0			None of the previous		0			No	1	0		No	1	0						No	No	No	0	No	1	0												0			0
6122	62	Woman	0			Rheumatoid arthritis		1	1	0	Yes	1	1	1	Yes	1	1	1	0	1	1	0	Yes	No	Yes	0	No	1	1	1	0	1	0	0	0		Left				0	1	1	0
6123	32	Woman	0			None of the previous		0			No				No	1	0						No	No	No	0	No	0													0			0
6124	25	Woman	0			None of the previous		0			No				No	0							No	No	No	0	No	0													0			0
6125	75	Woman	0			None of the previous		1	1	0	Yes	1	0		No	0							No	No	No	0	No	1	0												0			0
6126	45	Man	0			None of the previous		1	1	0	Yes	1	0		No	0							No	No	No	0	No	0													0			0
6127	73	Woman	0			Osteoarthritis	Knee	0			No	0			No	0							No	No	No	0	No	0													0			0
6128	71	Woman	0			Osteoarthritis	Hip|Knee	0			No	0			No	0							No	No	No	0	No	1	0												0			0
6129	61	Man	0			None of the previous		0			No	0			No	1	1	1	1	1	0	0	Yes	No	No	0	No	0													0			0
6130	61	Woman	0			None of the previous		0			No	0			No	0							No	No	No	0	No	0													0			0
6131	41	Woman	0			None of the previous		0			No	1	1	0	No	1	0						No	No	No	0	No	0													0			0
6132	69	Man	0			Osteoarthritis|Gout	Knee|Hands	0			No	1	0		No	1	0						No	No	No	1	No	1	1	1	1	0	0	0	0	Left					0			0
6133	86	Man	0			None of the previous		0			No	1	0		No	1	0						No	No	No	0	No	0													0			0
6134	63	Woman	0			Ankylosing spondylitis|Osteoarthritis|Fibromyalgia|Gout	Hip|Knee	1	1	1	No	1	1	1	Yes	1	1	1	0	0	1	1	Yes	Yes	No	1	No	1	1	1	1	1	1	1	1	Both	Right	Right	Right	Both	1	1	0	1	1	0	1	0	0
6135	49	Woman	0			None of the previous		0			No	0			No	1	1	1	0	1	1	1	Yes	Yes	No	1	No	1	1	1	0	0	1	0	0			Right			0			1	0	1
6136	44	Woman	0			None of the previous		0			No	0			No	1	0						No	No	No	0	No	0													0			0
6137	47	Woman	0			None of the previous		0			No	0			No	0							No	No	No	0	No	0													0			0
6138	60	Woman	0			None of the previous		0			No	0			No	0							No	No	No	0	No	0													0			0
6139	46	Woman	0			None of the previous		0			No	1	0		No	1	0						No	No	No	1	No	1	1	0	0	0	1	0	0			Both			0			1	0	1
6140	43	Woman	0			None of the previous		0			No	0			No	0							No	No	No	0	No	1	0												0			0
6141	84	Man	0			None of the previous		0			No	0			No	0							No	No	No	0	No	0													0			0
6142	84	Woman	0			None of the previous		0			No	0			No	0							No	No	No	0	No	0													0			0
6143	49	Man	0			Rheumatoid arthritis|Osteoarthritis|Gout|Sjögren’s syndrome or Sicca syndrome	Lumbar|Knee|Hands	1	1	0	Yes	1	1	1	Yes	1	1	1	0	0	1	1	Yes	Yes	No	1	No	1	1	1	1	1	1	1	1	Both	Both	Both	Both	Both	1	0	0	1	0	1	1	0	1
6144	48	Woman	0			None of the previous		0			No	1	0		No	0							No	No	No	1	No	1	1	0	0	0	0	1	1				Both	Both	0			0			0	1	1
6145	44	Woman	0			Fibromyalgia		1	1	0	Yes	1	1	1	Yes	1	1	1	0	1	1	1	Yes	Yes	No	0	No	1	1	0	0	1	1	0	0		Both	Both			1	0	1	1	0	1
6146	40	Man	0			None of the previous		0			No	0			No	1	0						No	No	No	0	No	0													0			0
6147	44	Woman	0			None of the previous		1	1	0	Yes	1	0		No	0							No	No	No	0	No	1	0												0			0
6148	81	Woman	0			Osteoarthritis	Lumbar|Hands	0			No	0			No	0							No	No	No	0	No	1	0												0			0
6149	46	Woman	0			None of the previous		0			No	0			No	1	0						No	No	No	0	No	1	0												0			0
6150	45	Woman	0			None of the previous		0			No	0			No	0							No	No	No	0	No	0													0			0
6151	40	Woman	0			None of the previous		0			No	0			No	0							No	No	No	0	No	0													0			0
6152	49	Man	0			Rheumatoid arthritis		0			No	0			No	0							No	No	No	1	No	1	0												0			0
6153	39	Man	0			None of the previous		0			No				No	1	0						No	No	No	0	No	0													0			0
6154	38	Woman	0			None of the previous		0			No				No	1	0						No	No	No	0	No	0													0			0
6155	49	Man	0			None of the previous		0			No	0			No	0							No	No	No	0	No	0													0			0
6156	80	Woman	0			Rheumatoid arthritis		1	1	0	Yes	1	1	0	No	1	1	1	1	1	1	0	Yes	No	No	1	No	1	1	1	1	1	1	1	1	Both	Both	Both	Both	Both	1	1	1	1	1	1	1	1	1
6157	48	Woman	0			None of the previous		1	0		No	1	0		No	1	0						No	No	No	0	No	0													0			0
6158	48	Man	0			None of the previous		0			No	0			No	0							No	No	No	0	No	1	0												0			0
6159	26	Man	0			None of the previous		0			No				No	0							No	No	No	0	No	0													0			0
6160	37	Woman	1	The participant has not answered the second phone call		None of the previous		0			No				No	0							No	No	No	0	No	0													0			0
6161	49	Woman	0			None of the previous		0			No	0			No	1	0						No	No	No	0	No	0													0			0
6162	46	Man	0			None of the previous		0			No	0			No	1	1	1	1	1	1	1	Yes	Yes	No	0	No	0													0			0
6163	85	Man	0			None of the previous		0			No	1	0		No	1	0						No	No	No	0	No	0													0			0
6164	49	Man	0			None of the previous		0			No	0			No	1	0						No	No	No	0	No	0													0			0
6165	81	Woman	0			None of the previous		1	1	0	Yes	1	1	0	No	1	0						No	No	No	0	No	1	0												0			0
6166	45	Woman	0			Ankylosing spondylitis		0			No	1	1	1	Yes	1	1	1	1	1	1	1	Yes	Yes	No	1	No	1	1	1	1	1	1	0	0	Both	Right	Right			1	1	1	1	1	1
6167	81	Man	0			Osteoarthritis	Hands	0			No	1	0		No	1	0						No	No	No	0	No	1	0												0			0
6168	38	Woman	0			None of the previous		0			No				No	1	0						No	No	No	0	No	1	0												0			0
6169	80	Man	0			Rheumatoid arthritis		0			No	0			No	0							No	No	No	0	No	0													0			0
6170	85	Man	0			None of the previous		0			No	1	0		No	0							No	No	No	0	No	1	1	0	0	0	1	0	0			Both			0			0	1	1
6171	47	Woman	0			None of the previous		0			No	0			No	1	0						No	No	No	0	No	1	0												0			0
6172	31	Woman	0			None of the previous		0			No				No	1	0						No	No	No	0	No	0													0			0
6173	80	Man	0			None of the previous		0			No	0			No	0							No	No	No	0	No	0													0			0
6174	86	Woman	0			None of the previous		0			No	0			No	0							No	No	No	0	No	0													0			0
6175	20	Man	0			None of the previous		0			No				No	0							No	No	No	0	No	0													0			0
6176	45	Woman	0			Osteoarthritis|Fibromyalgia	Cervical/Neck|Hands	1	1	0	Yes	0			No	0							No	No	No	1	No	1	1	1	1	0	1	1	1	Both		Right	Right	Right	0			1	0	1	1	0	1
6177	46	Woman	0			None of the previous		0			No	1	0		No	0							No	No	No	0	No	0													0			0
6178	24	Woman	0			None of the previous		0			No				No	1	0						No	No	No	0	No	0													0			0
6179	42	Woman	0			None of the previous		0			No	0			No	1	1	0	1	0	1	1	No	Yes	No	0	No	0													0			0
6180	32	Woman	0			None of the previous		0			No				No	0							No	No	No	0	No	0													0			0
6181	48	Woman	0			Osteoarthritis|Fibromyalgia	Knee	1	1	0	Yes	1	1	1	Yes	1	1	1	1	1	0	1	Yes	No	No	1	No	1	1	0	0	1	1	1	1		Left	Both	Both	Both	1	1	1	1	0	1	1	0	1
6182	42	Woman	1	The participant has not answered the second phone call		None of the previous		0			No	1	0		No	1	0						No	No	No	0	No	1	0												0			0
6183	44	Woman	0			None of the previous		0			No	0			No	1	0						No	No	No	0	No	0													0			0
6184	45	Woman	0			None of the previous		0			No	1	1	1	Yes	1	1	1	1	1	0	1	Yes	No	No	0	No	0													0			0
6185	48	Woman	0			None of the previous		0			No	0			No	0							No	No	No	0	No	0													0			0
6186	48	Woman	0			Osteoarthritis	Hands	0			No	1	1	1	Yes	1	0						No	No	No	0	No	1	1	1	1	0	0	0	0	Both					0			0
6187	46	Woman	0			None of the previous		0			No	0			No	1	0						No	No	No	0	No	0													0			0
6188	29	Man	0			None of the previous		0			No				No	0							No	No	No	0	No	0													0			0
6189	39	Woman	0			None of the previous		0			No				No	1	0						No	No	No	0	No	0													0			0
6190	35	Woman	0			None of the previous		0			No				No	1	1	1	1	0	0	1	No	Yes	No	1	No	0													0			0
6191	40	Woman	0			Osteoarthritis|Fibromyalgia	Another location	1	1	1	No	0			No	1	1	1	1	1	0	1	Yes	No	Yes	1	Yes	1	1	1	1	0	1	1	1	Both		Both	Right	Left	0			1	0	1	1	0	1
6192	32	Woman	0			None of the previous		0			No				No	0							No	No	No	0	No	0													0			0
6193	30	Woman	0			None of the previous		0			No				No	0							No	No	No	0	No	0													0			0
6194	31	Man	0			None of the previous		0			No				No	0							No	No	No	0	No	0													0			0
6195	22	Man	0			None of the previous		0			No				No	0							No	No	No	0	No	0													0			0
6197	78	Woman	0			Rheumatoid arthritis|Osteoarthritis|Fibromyalgia	Cervical/Neck|Lumbar|Hip|Knee|Hands	1	1	0	Yes	1	1	1	Yes	1	1	1	1	1	1	1	Yes	Yes	No	0	No	0													0			0
6198	39	Man	0			None of the previous		0			No				No	0							No	No	No	0	No	0													0			0
6199	22	Man	0			None of the previous		0			No				No	0							No	No	No	0	No	0													0			0
6200	29	Man	0			None of the previous		0			No				No	0							No	No	No	0	No	0													0			0
6201	23	Man	1	The participant has not answered the second phone call		None of the previous		0			No				No	0							No	No	No	0	No	0													0			0
6202	21	Man	0			None of the previous		0			No				No	0							No	No	No	0	No	0													0			0
6203	37	Man	0			None of the previous		0			No				No	0							No	No	No	0	No	1	0												0			0
6204	25	Man	0			None of the previous		0			No				No	0							No	No	No	0	No	0													0			0
6205	27	Man	0			None of the previous		0			No				No	0							No	No	No	0	No	0													0			0
6206	37	Man	0			None of the previous		0			No				No	0							No	No	No	0	No	0													0			0
6207	39	Man	1	The participant has not answered the second phone call		Osteoarthritis	Lumbar	0			No				No	0							No	No	No	1	No	1	0												0			0
6208	37	Man	0			None of the previous		0			No				No	0							No	No	No	0	No	0													0			0
6209	22	Man	0			None of the previous		0			No				No	0							No	No	No	0	No	0													0			0
6210	29	Man	0			None of the previous		0			No				No	0							No	No	No	0	No	0													0			0
6211	38	Man	0			None of the previous		0			No				No	0							No	No	No	0	No	0													0			0
6212	25	Man	0			None of the previous		0			No				No	0							No	No	No	0	No	0													0			0
6213	23	Man	0			None of the previous		0			No				No	0							No	No	No	0	No	0													0			0
6214	26	Man	0			None of the previous		0			No				No	0							No	No	No	0	No	0													0			0
6215	32	Man	0			None of the previous		0			No				No	0							No	No	No	0	No	0													0			0
6216	37	Man	0			None of the previous		0			No				No	0							No	No	No	0	No	0													0			0
6217	33	Man	0			None of the previous		0			No				No	0							No	No	No	1	No	0													0			0
6218	31	Man	0			None of the previous		0			No				No	0							No	No	No	0	No	0													0			0
6219	32	Man	0			None of the previous		1	1	0	Yes				No	1	0						No	No	No	1	No	1	0												0			0
6220	28	Man	0			None of the previous		0			No				No	0							No	No	No	0	No	0													0			0
6221	30	Man	0			None of the previous		0			No				No	0							No	No	No	0	No	0													0			0
6222	30	Man	0			None of the previous		0			No				No	0							No	No	No	0	No	1	1	0	0	0	1	0	0			Right			0			0	1	1
6223	20	Man	0			None of the previous		0			No				No	0							No	No	No	0	No	0													0			0
6224	31	Man	0			None of the previous		0			No				No	0							No	No	No	0	No	0													0			0
6225	30	Man	0			None of the previous		0			No				No	0							No	No	No	0	No	0													0			0
6226	25	Man	0			None of the previous		0			No				No	0							No	No	No	0	No	0													0			0
6227	30	Man	0			None of the previous		0			No				No	0							No	No	No	0	No	0													0			0
6228	37	Man	0			None of the previous		0			No				No	1	0						No	No	No	1	No	1	1	1	0	0	1	0	0			Both			0			1	0	1
6229	34	Man	0			None of the previous		0			No				No	0							No	No	No	0	No	0													0			0
6230	33	Man	0			None of the previous		0			No				No	0							No	No	No	0	No	0													0			0
6231	39	Man	0			None of the previous		0			No				No	0							No	No	No	0	No	1	0												0			0
6232	33	Man	0			None of the previous		0			No				No	0							No	No	No	0	No	0													0			0
6233	22	Man	0			None of the previous		0			No				No	0							No	No	No	0	No	0													0			0
6234	33	Man	0			None of the previous		0			No				No	0							No	No	No	0	No	0													0			0
6235	32	Man	0			None of the previous		0			No				No	0							No	No	No	0	No	0													0			0
6236	30	Man	0			None of the previous		0			No				No	0							No	No	No	0	No	0													0			0
6237	29	Man	0			None of the previous		0			No				No	0							No	No	No	0	No	0													0			0
6238	23	Man	0			None of the previous		0			No				No	0							No	No	No	0	No	0													0			0
6239	32	Man	1	The participant has not answered the second phone call		None of the previous		0			No				No	0							No	No	No	0	No	0													0			0
6240	31	Man	0			None of the previous		0			No				No	0							No	No	No	0	No	0													0			0
7001	62	Woman	1	The participant has not answered the second phone call		None of the previous		0			No	0			No	0							No	No	No	0	No	0													0			0
7002	50	Woman	0			None of the previous		0			No	0			No	0							No	No	No	0	No	1	0												0			0
7003	50	Man	0			None of the previous		0			No	0			No	0							No	No	No	0	No	0													0			0
7004	41	Man	0			Rheumatoid arthritis|Osteoarthritis|Gout	Knee|Hands	1	1	0	Yes	0			No	1	1	1	1	0	1	1	Yes	Yes	No	1	No	1	1	0	0	0	1	0	1			Left		Left	0			1	1	1
7005	45	Woman	0			None of the previous		0			No	1	0		No	1	0						No	No	No	1	Yes	0													0			0
7006	36	Woman	0			None of the previous		0			No				No	0							No	No	No	0	No	1	0												0			0
7007	63	Woman	0			None of the previous		0			No	1	0		No	0							No	No	No	0	No	0													0			0
7009	49	Woman	0			None of the previous		0			No	1	0		No	1	0						No	No	No	0	No	0													0			0
7010	61	Woman	0			None of the previous		0			No	0			No	0							No	No	No	0	No	1	0												0			0
7011	59	Woman	0			Osteoarthritis	Cervical/Neck|Lumbar|Hands	0			No	1	0		No	0							No	No	No	0	No	1	1	1	1	0	0	0	0	Both					0			0
7012	65	Woman	0			Osteoarthritis	Another location	1	1	0	Yes	1	1	1	Yes	1	1	1	1	1	1	1	Yes	Yes	No	1	No	1	0												0			0
7013	56	Woman	0			Osteoarthritis	Lumbar|Knee	1	0		No	0			No	1	1	1	0	0	1	0	Yes	No	No	0	No	1	1	1	0	1	1	0	0		Right	Right			1	0	1	1	0	1
7014	48	Woman	0			None of the previous		1	0		No	0			No	0							No	No	No	0	No	1	0												0			0
7015	49	Woman	0			Osteoarthritis	Lumbar|Knee|Hands	1	1	0	Yes	1	1	1	Yes	1	1	1	0	1	1	1	Yes	Yes	Yes	0	No	1	1	1	1	0	1	0	0	Both		Both			0			1	0	1
7016	62	Woman	0			None of the previous		0			No	0			No	0							No	No	No	0	No	0													0			0
7017	35	Woman	0			None of the previous		0			No				No	0							No	No	No	0	No	0													0			0
7018	48	Woman	0			None of the previous		0			No	1	1	1	Yes	0							No	No	No	0	No	1	0												0			0
7019	37	Woman	0			None of the previous		0			No				No	0							No	No	No	0	No	0													0			0
7020	59	Man	0			None of the previous		0			No	0			No	0							No	No	No	0	No	0													0			0
7021	48	Man	0			None of the previous		0			No	1	0		No	0							No	No	No	0	No	1	0												0			0
7022	79	Man	0			None of the previous		0			No	0			No	0							No	No	No	0	No	0													0			0
7023	62	Man	0			Osteoarthritis|Gout	Cervical/Neck|Lumbar	0			No	1	0		No	1	0						No	No	No	0	No	0													0			0
7024	41	Man	0			None of the previous		0			No	0			No	1	0						No	No	No	0	No	0													0			0
7025	58	Man	0			None of the previous		1	1	0	Yes	1	1	1	Yes	1	1	1	0	1	1	0	Yes	No	No	1	No	1	1	1	0	0	1	1	1			Both	Both	Both	0			1	0	1	1	0	1
7026	81	Man	1	Others	nº de telefono facilitado erroneo/ no he encontrado otro telefono en base de datos de su centro de salud	None of the previous		1	1	0	Yes	0			No	0							No	No	No	0	No	0													0			0
7027	42	Man	0			None of the previous		0			No	1	0		No	0							No	No	No	0	No	0													0			0
7028	61	Woman	0			Rheumatoid arthritis|Fibromyalgia		1	1	0	Yes	1	1	1	Yes	1	1	1	0	1	1	0	Yes	No	No	1	No	1	1	1	1	1	1	1	1	Both	Both	Both	Both	Both	0	0	1	1	1	1	1	0	1
7029	50	Woman	0			Osteoarthritis	Cervical/Neck|Knee	1	1	0	Yes	0			No	1	0						No	No	No	1	No	1	0												0			0
7030	36	Woman	0			None of the previous		0			No				No	0							No	No	No	0	No	0													0			0
7031	66	Woman	0			Osteoarthritis|Fibromyalgia	Cervical/Neck|Lumbar|Hip|Knee|Hands	1	1	0	Yes	1	1	1	Yes	1	1	1	0	1	1	1	Yes	Yes	No	0	No	1	1	1	1	1	0	1	1	Both	Both		Both	Right	1	0	1	0			1	1	1
7032	47	Man	0			None of the previous		0			No	1	0		No	0							No	No	No	0	No	0													0			0
7033	47	Woman	0			Ankylosing spondylitis|Fibromyalgia		1	1	0	Yes	1	1	0	No	1	1	0	1	1	1	1	No	Yes	Yes	1	Yes	1	1	1	1	1	1	1	1	Both	Both	Both	Both	Both	1	1	1	1	1	1	1	0	1
7034	49	Man	0			Gout		0			No	1	0		No	0							No	No	No	1	No	0													0			0
7035	63	Woman	0			None of the previous		0			No	1	0		No	0							No	No	No	0	No	1	1	0	1	0	0	0	1	Right				Left	0			0
7036	55	Woman	0			None of the previous		0			No	1	0		No	1	1	1	1	1	0	1	Yes	No	No	0	No	0													0			0
7037	41	Woman	0			None of the previous		1	1	0	Yes	1	0		No	1	1	1	0	1	1	1	Yes	Yes	No	0	No	1	1	1	0	1	0	0	0		Both				1	0	1	0
7038	55	Woman	0			None of the previous		0			No	0			No	0							No	No	No	0	No	0													0			0
7039	86	Woman	0			Osteoarthritis	Lumbar|Knee	1	1	0	Yes	0			No	1	1	1	0	1	1	1	Yes	Yes	No	1	No	1	1	0	1	1	0	0	0	Both	Both				1	1	1	0
7040	46	Woman	0			None of the previous		0			No	1	0		No	1	0						No	No	No	0	No	0													0			0
7041	42	Woman	0			Rheumatoid arthritis|Osteoarthritis	Lumbar|Hip	1	1	0	Yes	1	1	1	Yes	1	1	1	0	1	1	1	Yes	Yes	No	1	No	1	1	1	1	1	1	0	1	Both	Both	Both		Both	1	0	1	1	0	1
7042	39	Man	0			None of the previous		0			No				No	0							No	No	No	0	No	0													0			0
7043	57	Woman	0			None of the previous		1	0		No	0			No	1	0						No	No	No	0	No	0													0			0
7044	61	Woman	0			None of the previous		0			No	0			No	1	0						No	No	No	0	No	0													0			0
7045	58	Woman	0			Osteoarthritis	Knee	0			No	1	0		No	1	0						No	No	No	0	No	1	0												0			0
7046	69	Woman	0			Osteoarthritis	Cervical/Neck|Lumbar|Hands	1	1	0	Yes	1	1	0	No	1	1	1	1	0	1	0	Yes	Yes	No	0	No	1	1	0	1	0	1	0	0	Right		Right			0			0	0	1
7047	68	Woman	0			Osteoarthritis	Knee	0			No	0			No	0							No	No	No	0	No	0													0			0
7048	80	Man	0			None of the previous		0			No	0			No	0							No	No	No	0	No	0													0			0
7049	50	Woman	0			None of the previous		0			No	0			No	0							No	No	No	0	No	0													0			0
7050	52	Woman	0			None of the previous		0			No	1	0		No	0							No	No	No	0	No	1	0												0			0
7051	56	Woman	0			None of the previous		0			No	1	0		No	0							No	No	No	0	No	0													0			0
7052	64	Woman	0			Osteoarthritis	Cervical/Neck|Knee	1	1	0	Yes	1	0		No	1	0						No	No	No	0	No	1	1	0	0	0	1	0	0			Right			0			1	1	1
7053	64	Woman	0			None of the previous		0			No	0			No	0							No	No	No	0	No	0													0			0
7054	54	Woman	0			Fibromyalgia		1	1	0	Yes	1	1	1	Yes	1	1	1	1	1	1	1	Yes	Yes	No	1	No	1	1	1	1	1	1	1	1	Both	Right	Left	Both	Both	1	1	1	1	1	1	1	1	1
7055	87	Woman	0			Osteoarthritis	Hip|Knee|Hands	1	1	0	Yes	0			No	1	1	1	1	1	0	1	Yes	No	No	0	No	0													0			0
7056	66	Woman	0			Rheumatoid arthritis|Osteoarthritis	Cervical/Neck|Lumbar	0			No	1	1	1	Yes	1	1	1	0	1	1	1	Yes	Yes	No	0	No	1	0												0			0
7057	62	Woman	0			Rheumatoid arthritis|Osteoarthritis|Fibromyalgia	Lumbar|Hip|Knee|Hands	1	1	0	Yes	1	1	1	Yes	1	1	1	1	1	1	1	Yes	Yes	No	1	No	1	1	1	1	1	1	0	0	Both	Left	Both			1	1	0	1	1	0
7058	75	Woman	0			None of the previous		0			No	1	0		No	0							No	No	No	0	No	0													0			0
7059	53	Woman	0			None of the previous		0			No	1	0		No	1	0						No	No	No	1	No	0													0			0
7060	64	Man	0			None of the previous		0			No	1	0		No	1	0						No	No	No	0	No	0													0			0
7061	52	Woman	0			Osteoarthritis	Another location	0			No	1	0		No	0							No	No	No	0	No	1	1	1	0	0	0	1	1				Both	Right	0			0			1	1	1
7062	39	Woman	0			None of the previous		0			No				No	0							No	No	No	0	No	0													0			0
7063	56	Woman	0			Ankylosing spondylitis|Fibromyalgia		1	1	0	Yes	1	1	1	Yes	1	0						No	No	No	0	No	1	0												0			0
7064	41	Woman	0			None of the previous		1	1	0	Yes	1	1	1	Yes	1	1	1	0	0	1	1	Yes	Yes	No	1	No	1	0												0			0
7065	42	Woman	0			None of the previous		0			No	0			No	0							No	No	No	0	No	1	1	1	0	0	0	0	0						0			0
7066	20	Woman	0			None of the previous		0			No				No	0							No	No	No	0	No	0													0			0
7067	82	Man	0			None of the previous		1	0		No	0			No	0							No	No	No	0	No	1	0												0			0
7068	50	Man	0			None of the previous		0			No	0			No	1	0						No	No	No	0	No	0													0			0
7069	48	Woman	0			None of the previous		1	1	0	Yes	1	0		No	1	1	1	1	0	1	1	Yes	Yes	No	1	No	1	1	0	0	0	1	1	1			Both	Left	Left	0			1	1	1	1	0	1
7070	73	Woman	0			None of the previous		0			No	0			No	0							No	No	No	0	No	1	1	0	0	0	1	0	0			Right			0			1	1	0
7071	51	Woman	0			Rheumatoid arthritis		1	1	0	Yes	1	1	0	No	1	1	1	0	1	0	1	Yes	No	No	1	No	1	1	1	0	0	0	0	0						0			0
7072	59	Woman	0			Rheumatoid arthritis		0			No	0			No	1	0						No	No	No	0	No	1	0												0			0
7073	66	Woman	0			Osteoarthritis	Cervical/Neck|Lumbar|Knee|Hands	1	1	0	Yes	1	1	1	Yes	1	1	1	0	1	1	0	Yes	No	No	1	No	1	1	0	0	1	1	0	1		Both	Both		Both	1	0	1	1	1	1
7074	59	Woman	0			None of the previous		0			No	1	0		No	0							No	No	No	0	No	0													0			0
7075	72	Woman	1	Others		Osteoarthritis|Fibromyalgia	Cervical/Neck|Lumbar|Hip|Knee|Hands	1	1	0	Yes	1	1	1	Yes	1	1	1	1	1	1	1	Yes	Yes	No	1	No	0													0			0
7076	66	Woman	0			Fibromyalgia		1	1	0	Yes	1	0		No	1	0						No	No	No	0	No	1	1	1	0	0	0	0	1					Both	0			0
7077	80	Man	0			Osteoarthritis	Cervical/Neck	0			No	1	0		No	0							No	No	No	0	No	1	0												0			0
7078	84	Man	0			None of the previous		0			No	0			No	1	0						No	No	No	0	No	0													0			0
7079	59	Woman	0			Rheumatoid arthritis|Osteoarthritis	Lumbar|Hands	1	1	0	Yes	1	1	1	Yes	1	1	1	1	1	1	1	Yes	Yes	No	0	No	1	1	1	1	0	1	0	0	Both		Right			0			1	1	1
7080	44	Woman	1	The participant has not answered the second phone call		None of the previous		0			No	1	0		No	1	0						No	No	No	0	No	1	0												0			0
7081	28	Man	0			None of the previous		0			No				No	0							No	No	No	0	No	0													0			0
7082	28	Woman	0			None of the previous		0			No				No	0							No	No	No	0	No	0													0			0
7083	63	Woman	0			None of the previous		0			No	1	0		No	0							No	No	No	0	No	0													0			0
7084	62	Woman	0			Rheumatoid arthritis|Osteoarthritis	Hands	0			No	0			No	1	1	1	1	0	1	0	Yes	No	No	0	No	1	1	1	1	0	0	0	0	Both					0			0
7085	64	Woman	0			Rheumatoid arthritis|Osteoarthritis	Lumbar|Knee	1	1	0	Yes	1	1	0	No	1	1	1	1	1	0	1	Yes	No	No	0	No	1	1	1	1	1	1	0	0	Left	Both	Both			1	1	1	1	1	0
7086	58	Woman	0			None of the previous		0			No	1	0		No	0							No	No	No	0	No	0													0			0
7087	60	Man	0			None of the previous		0			No	0			No	0							No	No	No	0	No	0													0			0
7088	60	Man	0			Psoriatic arthritis		1	1	0	Yes	0			No	1	0						No	No	No	1	Yes	1	1	1	1	1	1	1	1	Both	Both	Both	Both	Both	1	1	1	1	1	1	1	1	1
7089	65	Woman	0			Osteoarthritis	Lumbar|Hands	0			No	1	0		No	1	1	1	1	1	0	1	Yes	No	No	0	No	1	0												0			0
7090	68	Man	0			None of the previous		0			No	1	0		No	0							No	No	No	0	No	0													0			0
7091	59	Man	0			None of the previous		0			No	0			No	0							No	No	No	0	No	0													0			0
7092	65	Woman	0			None of the previous		0			No	0			No	0							No	No	No	0	No	0													0			0
7093	36	Man	0			None of the previous		0			No				No	0							No	No	No	0	No	0													0			0
7094	58	Woman	0			None of the previous		1	1	0	Yes	1	0		No	1	1	0	1	1	1	1	No	Yes	No	0	No	1	1	1	0	1	1	0	0		Right	Both			1	0	1	1	0	1
7095	26	Man	0			None of the previous		0			No				No	0							No	No	No	0	No	0													0			0
7096	34	Man	0			None of the previous		0			No				No	0							No	No	No	0	No	0													0			0
7097	35	Man	0			None of the previous		0			No				No	0							No	No	No	0	No	0													0			0
7098	35	Woman	0			None of the previous		0			No				No	0							No	No	No	0	No	0													0			0
7099	34	Man	0			None of the previous		0			No				No	0							No	No	No	0	No	0													0			0
7100	34	Woman	0			None of the previous		0			No				No	0							No	No	No	0	No	0													0			0
7101	34	Woman	0			None of the previous		0			No				No	1	1	1	0	1	0	1	No	No	No	0	No	0													0			0
7102	36	Woman	0			Fibromyalgia		1	1	0	Yes				No	1	1	1	0	0	1	1	No	Yes	No	1	No	1	1	1	1	1	1	1	1	Both	Both	Both	Both	Both	1	0	0	0	0	0	0	0	0
7103	34	Woman	0			None of the previous		0			No				No	0							No	No	No	0	No	0													0			0
7104	35	Woman	0			None of the previous		0			No				No	0							No	No	No	0	No	0													0			0
7105	31	Woman	0			None of the previous		0			No				No	1	0						No	No	No	0	No	0													0			0
7106	35	Woman	0			None of the previous		0			No				No	1	1	1	1	1	0	1	No	No	No	0	No	1	0												0			0
7107	37	Woman	0			None of the previous		0			No				No	0							No	No	No	0	No	0													0			0
7108	36	Woman	0			None of the previous		1	1	0	Yes				No	1	1	1	1	1	1	1	No	Yes	No	0	No	1	1	1	0	1	1	1	0		Both	Right	Left		1	1	1	1	1	0	1	1	1
7109	33	Man	0			None of the previous		0			No				No	0							No	No	No	0	No	0													0			0
7110	38	Woman	0			None of the previous		0			No				No	0							No	No	No	0	No	0													0			0
7111	36	Woman	0			None of the previous		0			No				No	0							No	No	No	0	No	0													0			0
7112	30	Woman	0			None of the previous		0			No				No	1	0						No	No	No	0	No	0													0			0
7113	39	Woman	0			None of the previous		0			No				No	0							No	No	No	0	No	0													0			0
7114	36	Woman	0			None of the previous		0			No				No	0							No	No	No	0	No	0													0			0
7115	40	Man	0			None of the previous		0			No	0			No	1	0						No	No	No	0	No	0													0			0
7116	31	Woman	0			None of the previous		0			No				No	1	0						No	No	No	0	No	0													0			0
7117	37	Man	0			None of the previous		0			No				No	1	0						No	No	No	0	No	0													0			0
7118	40	Man	0			None of the previous		1	1	0	Yes	0			No	0							No	No	No	0	No	0													0			0
7119	36	Woman	0			None of the previous		1	0		No				No	1	1	1	1	0	1	1	No	Yes	Yes	0	No	1	1	0	0	0	0	0	0						0			0
7120	35	Man	0			None of the previous		0			No				No	1	0						No	No	No	0	No	0													0			0
7121	34	Woman	0			None of the previous		0			No				No	0							No	No	No	0	No	0													0			0
7122	36	Woman	0			None of the previous		1	1	0	Yes				No	1	0						No	No	No	0	No	1	1	0	0	0	1	1	0			Both	Both		0			0	1	1	0	0	1
7123	35	Man	0			Rheumatoid arthritis		1	1	1	No				No	0							No	No	No	0	No	1	1	0	0	1	1	0	0		Both	Both			1	0	1	1	1	1
7124	35	Woman	0			None of the previous		0			No				No	0							No	No	No	0	No	0													0			0
7125	35	Woman	0			None of the previous		0			No				No	1	0						No	No	No	1	No	1	0												0			0
7126	40	Woman	0			None of the previous		0			No	1	1	1	Yes	1	0						No	No	No	0	No	0													0			0
7127	26	Man	0			None of the previous		0			No				No	0							No	No	No	0	No	0													0			0
7128	57	Woman	0			Osteoarthritis	Cervical/Neck	0			No	1	1	0	No	1	0						No	No	No	0	No	0													0			0
7129	57	Woman	0			None of the previous		1	0		No	0			No	1	0						No	No	No	0	No	1	1	0	0	0	0	0	1					Both	0			0
7130	45	Man	0			None of the previous		0			No	0			No	0							No	No	No	0	No	1	1	0	1	0	0	0	0	Right					0			0
7131	66	Man	0			None of the previous		0			No	1	0		No	0							No	No	No	0	No	0													0			0
7132	51	Woman	0			Osteoarthritis	Knee	0			No	1	1	1	Yes	0							No	No	No	0	No	1	0												0			0
7133	37	Woman	0			None of the previous		0			No				No	1	0						No	No	No	0	No	1	0												0			0
7134	40	Woman	0			None of the previous		0			No	0			No	0							No	No	No	0	No	0													0			0
7135	61	Woman	0			Osteoarthritis	Cervical/Neck|Lumbar|Hip|Knee|Hands	1	1	0	Yes	1	1	1	Yes	1	1	1	1	0	0	0	Yes	No	Yes	0	No	1	1	0	1	0	1	0	0	Both		Right			0			1	1	1
7136	80	Man	0			None of the previous		0			No	1	0		No	0							No	No	No	0	No	0													0			0
7137	30	Woman	0			None of the previous		0			No				No	1	0						No	No	No	0	No	0													0			0
7138	35	Woman	0			None of the previous		0			No				No	1	1	1	0	0	1	1	No	Yes	No	0	No	0													0			0
7139	47	Man	0			None of the previous		0			No	1	0		No	1	1	1	1	0	0	1	Yes	Yes	Yes	0	No	0													0			0
7140	41	Woman	0			Fibromyalgia		1	1	0	Yes	1	1	0	No	1	1	1	1	0	1	1	Yes	Yes	No	0	No	1	0												0			0
7141	56	Woman	0			Osteoarthritis	Cervical/Neck|Lumbar|Hip|Knee|Hands	1	1	0	Yes	1	1	1	Yes	1	1	1	1	1	1	1	Yes	Yes	No	0	No	1	1	1	1	1	0	0	0	Both	Right				1	1	1	0
7142	58	Man	0			None of the previous		0			No	0			No	0							No	No	No	0	No	0													0			0
7143	61	Man	0			Rheumatoid arthritis		0			No	1	1	1	Yes	1	0						No	No	No	0	No	1	1	1	1	0	0	0	1	Right				Left	0			0
7144	33	Man	0			None of the previous		0			No				No	0							No	No	No	0	No	0													0			0
7145	52	Woman	0			None of the previous		0			No	0			No	1	0						No	No	No	0	No	0													0			0
7146	71	Man	0			None of the previous		0			No	1	0		No	1	0						No	No	No	0	No	0													0			0
7147	25	Man	0			None of the previous		0			No				No	0							No	No	No	0	No	0													0			0
7148	57	Woman	0			Osteoarthritis	Knee	1	0		No	0			No	0							No	No	No	0	No	1	0												0			0
7149	29	Woman	0			None of the previous		0			No				No	1	0						No	No	No	0	No	0													0			0
7150	33	Man	0			None of the previous		0			No				No	0							No	No	No	0	No	0													0			0
7151	30	Woman	0			None of the previous		0			No				No	0							No	No	No	0	No	0													0			0
7152	38	Man	0			None of the previous		0			No				No	1	0						No	No	No	0	No	0													0			0
7153	55	Woman	0			None of the previous		0			No	0			No	0							No	No	No	0	No	0													0			0
7154	56	Woman	0			None of the previous		0			No	0			No	0							No	No	No	0	No	0													0			0
7155	33	Man	0			None of the previous		0			No				No	0							No	No	No	0	No	0													0			0
7156	53	Woman	0			None of the previous		0			No	0			No	0							No	No	No	0	No	0													0			0
7157	52	Woman	0			None of the previous		0			No	1	0		No	0							No	No	No	0	No	0													0			0
7158	37	Woman	0			None of the previous		0			No				No	0							No	No	No	0	No	0													0			0
7159	53	Woman	0			None of the previous		0			No	1	0		No	1	0						No	No	No	0	No	0													0			0
7160	22	Man	0			None of the previous		0			No				No	0							No	No	No	0	No	0													0			0
7161	56	Man	0			Osteoarthritis	Knee	0			No	1	0		No	1	0						No	No	No	0	No	1	0												0			0
7162	38	Woman	0			None of the previous		0			No				No	0							No	No	No	0	No	0													0			0
7163	34	Man	0			None of the previous		0			No				No	0							No	No	No	0	No	0													0			0
7164	48	Woman	0			None of the previous		0			No	0			No	1	0						No	No	No	0	No	1	1	0	0	0	1	0	0			Both			0			1	0	1
7165	38	Woman	0			None of the previous		0			No				No	1	1	1	1	1	0	1	No	No	No	0	No	1	0												0			0
7166	45	Woman	0			None of the previous		0			No	1	0		No	0							No	No	No	0	No	0													0			0
7167	79	Woman	0			None of the previous		1	0		No	1	1	0	No	1	1	1	1	1	1	1	Yes	Yes	No	0	No	1	1	0	1	1	1	1	0	Both	Left	Left	Both		0	0	1	1	0	1	0	1	1
7168	75	Man	0			None of the previous		1	1	0	Yes	1	1	0	No	1	1	1	0	1	0	0	Yes	No	No	0	No	1	1	0	0	0	1	0	1			Both		Both	0			1	0	1
7169	49	Man	0			None of the previous		0			No	1	0		No	0							No	No	No	0	No	0													0			0
7170	44	Man	0			None of the previous		0			No	0			No	0							No	No	No	0	No	0													0			0
7171	49	Man	0			None of the previous		0			No	0			No	0							No	No	No	0	No	0													0			0
7172	43	Woman	0			None of the previous		0			No	1	0		No	0							No	No	No	0	No	1	0												0			0
7173	48	Woman	0			None of the previous		0			No	1	1	0	No	1	1	1	1	1	0	1	Yes	No	No	0	No	1	1	1	0	0	0	0	1					Right	0			0
7174	74	Man	1	Others	Rx cervicales no disponibles en base de datos/ creemos que no le realizó la proyección el técnico	None of the previous		1	1	0	Yes	1	1	1	Yes	1	0						No	No	No	0	No	0													0			0
7175	49	Man	0			None of the previous		0			No	0			No	0							No	No	No	0	No	0													0			0
7176	45	Man	0			None of the previous		0			No	1	0		No	1	0						No	No	No	0	No	0													0			0
7177	40	Man	0			None of the previous		0			No	0			No	1	1	0	1	0	1	1	No	Yes	No	0	No	0													0			0
7178	72	Man	0			Osteoarthritis	Knee	0			No	0			No	0							No	No	No	0	No	1	1	1	0	0	0	0	0						0			0
7179	47	Man	0			None of the previous		0			No	0			No	0							No	No	No	0	No	0													0			0
7180	40	Man	0			None of the previous		0			No	0			No	0							No	No	No	0	No	0													0			0
7181	48	Man	0			None of the previous		0			No	0			No	1	0						No	No	No	0	No	1	0												0			0
7182	29	Man	0			None of the previous		0			No				No	0							No	No	No	0	No	0													0			0
7183	48	Man	0			Osteoarthritis	Hip	0			No	0			No	0							No	No	No	0	No	0													0			0
7184	46	Man	0			Osteoarthritis	Lumbar	0			No	1	1	1	Yes	0							No	No	No	1	No	1	1	0	0	0	1	1	1			Both	Both	Both	0			1	0	1	1	0	1
7185	40	Man	0			None of the previous		0			No	0			No	0							No	No	No	0	No	0													0			0
7186	42	Man	0			None of the previous		0			No	0			No	0							No	No	No	0	No	0													0			0
7187	23	Man	0			None of the previous		0			No				No	0							No	No	No	0	No	0													0			0
7188	43	Man	0			None of the previous		0			No	0			No	0							No	No	No	0	No	0													0			0
7189	41	Man	0			None of the previous		0			No	0			No	1	0						No	No	No	0	No	0													0			0
7190	77	Man	0			None of the previous		0			No	0			No	1	1	1	1	1	0	0	Yes	No	No	1	No	0													0			0
7191	41	Man	0			None of the previous		0			No	0			No	0							No	No	No	0	No	0													0			0
7192	73	Man	0			Osteoarthritis	Hip	0			No	0			No	0							No	No	No	0	No	0													0			0
7193	45	Man	0			None of the previous		1	1	0	Yes	1	0		No	1	1	1	1	1	0	1	Yes	No	No	0	No	1	1	0	1	0	1	1	1	Right		Left	Right	Both	0			1	1	1	1	1	1
7194	22	Man	0			None of the previous		0			No				No	0							No	No	No	0	No	1	1	0	0	0	1	0	0			Both			0			0	1	1
7195	48	Man	0			None of the previous		0			No	1	0		No	1	0						No	No	No	0	No	1	0												0			0
7196	42	Man	0			None of the previous		0			No	0			No	0							No	No	No	0	No	0													0			0
7197	45	Man	0			None of the previous		0			No	0			No	0							No	No	No	0	No	0													0			0
7198	44	Man	0			None of the previous		0			No	0			No	0							No	No	No	0	No	0													0			0
7199	28	Man	0			None of the previous		0			No				No	0							No	No	No	0	No	0													0			0
7200	43	Man	0			None of the previous		0			No	0			No	0							No	No	No	0	No	0													0			0
7201	47	Man	0			None of the previous		0			No	0			No	0							No	No	No	0	No	0													0			0
7202	27	Man	0			None of the previous		0			No				No	0							No	No	No	0	No	1	0												0			0
7203	47	Man	0			None of the previous		0			No	0			No	0							No	No	No	0	No	0													0			0
7204	21	Man	0			None of the previous		0			No				No	0							No	No	No	0	No	0													0			0
7205	46	Man	0			None of the previous		0			No	0			No	0							No	No	No	0	No	0													0			0
7206	27	Man	0			None of the previous		0			No				No	1	1	1	1	1	0	1	No	No	No	0	No	0													0			0
7207	47	Man	0			None of the previous		0			No	0			No	1	0						No	No	No	0	No	0													0			0
7208	25	Man	0			None of the previous		0			No				No	1	0						No	No	No	0	No	0													0			0
7209	41	Man	0			None of the previous		0			No	0			No	0							No	No	No	0	No	0													0			0
7210	41	Man	0			None of the previous		0			No	1	1	1	Yes	1	0						No	No	No	0	No	0													0			0
7211	25	Man	0			None of the previous		0			No				No	0							No	No	No	0	No	0													0			0
7212	40	Man	0			None of the previous		0			No	0			No	0							No	No	No	0	No	0													0			0
7213	43	Man	0			None of the previous		0			No	0			No	0							No	No	No	0	No	0													0			0
7214	48	Man	0			None of the previous		0			No	0			No	0							No	No	No	0	No	0													0			0
7215	45	Man	0			None of the previous		0			No	0			No	1	0						No	No	No	0	No	0													0			0
7216	48	Man	0			None of the previous		0			No	1	0		No	1	0						No	No	No	0	No	0													0			0
7217	25	Man	0			None of the previous		0			No				No	1	1	1	1	1	0	1	No	No	No	0	No	1	1	0	0	0	1	0	0			Both			0			1	0	1
7218	26	Man	0			None of the previous		0			No				No	0							No	No	No	0	No	0													0			0
7219	29	Man	0			None of the previous		0			No				No	0							No	No	No	0	No	1	1	0	0	0	0	0	0						0			0
7220	71	Man	0			Osteoarthritis	Hands	0			No	0			No	1	0						No	No	No	0	No	0													0			0
7221	70	Man	0			None of the previous		0			No	0			No	1	0						No	No	No	0	No	0													0			0
7222	25	Man	0			None of the previous		0			No				No	1	0						No	No	No	0	No	0													0			0
7223	77	Man	0			None of the previous		0			No	1	0		No	0							No	No	No	0	No	0													0			0
7224	72	Man	0			None of the previous		0			No	1	1	0	No	0							No	No	No	0	No	0													0			0
7225	22	Man	0			None of the previous		0			No				No	0							No	No	No	0	No	0													0			0
7226	24	Man	0			None of the previous		0			No				No	1	1	1	1	0	0	1	No	Yes	No	0	No	0													0			0
7227	75	Man	0			None of the previous		0			No	0			No	0							No	No	No	0	No	0													0			0
7228	27	Man	0			None of the previous		0			No				No	1	0						No	No	No	0	No	0													0			0
7229	29	Man	0			None of the previous		0			No				No	0							No	No	No	1	No	0													0			0
7230	20	Man	0			None of the previous		0			No				No	0							No	No	No	0	No	0													0			0
7231	27	Man	0			None of the previous		0			No				No	0							No	No	No	0	No	0													0			0
7232	29	Man	0			None of the previous		0			No				No	0							No	No	No	0	No	0													0			0
7233	71	Man	0			None of the previous		0			No	0			No	0							No	No	No	0	No	0													0			0
7234	28	Woman	0			None of the previous		0			No				No	1	0						No	No	No	1	No	1	1	1	1	0	0	1	0	Both			Both		0			0			1	1	1
7235	75	Woman	0			Osteoarthritis	Lumbar	1	1	0	Yes	1	0		No	1	1	1	0	1	0	0	Yes	No	No	0	No	0													0			0
7236	71	Woman	0			None of the previous		0			No	0			No	0							No	No	No	0	No	0													0			0
7237	21	Woman	0			None of the previous		0			No				No	1	1	1	1	1	0	1	No	No	No	0	No	0													0			0
7238	70	Woman	0			None of the previous		1	1	0	Yes	0			No	0							No	No	No	1	No	1	1	1	1	0	1	0	1	Right		Both		Right	0			1	0	1
7239	83	Woman	0			None of the previous		0			No	0			No	0							No	No	No	0	No	0													0			0
7240	29	Woman	0			None of the previous		0			No				No	1	1	1	1	1	1	1	No	Yes	No	1	No	0													0			0
7241	75	Woman	0			None of the previous		0			No	0			No	0							No	No	No	0	No	0													0			0
7242	72	Woman	0			Osteoarthritis	Cervical/Neck|Lumbar|Knee	1	1	0	Yes	1	1	0	No	1	1	1	0	0	1	1	Yes	Yes	Yes	0	No	1	1	0	0	1	1	0	0		Right	Both			1	1	1	1	1	1
7243	27	Man	0			None of the previous		0			No				No	0							No	No	No	0	No	0													0			0
7244	23	Woman	0			None of the previous		0			No				No	1	1	1	1	1	0	1	No	No	No	0	No	0													0			0
8001	47	Woman	0			None of the previous		0			No	1	0		No	1	0						No	No	No	0	No	0													0			0
8002	49	Man	0			Osteoarthritis|Gout	Lumbar|Hands	0			No	1	1	1	Yes	1	1	1	0	1	1	1	Yes	Yes	No	0	No	1	1	1	0	0	1	0	0			Both			0			1	0	1
8003	72	Man	0			None of the previous		0			No	1	1	1	Yes	1	1	1	1	1	1	1	Yes	Yes	No	0	No	0													0			0
8004	26	Woman	0			None of the previous		0			No				No	1	0						No	No	No	0	No	0													0			0
8005	44	Woman	0			Osteoarthritis	Another location	0			No	1	1	1	Yes	1	1	1	0	0	1	1	Yes	Yes	No	0	No	1	1	1	0	1	0	0	0		Both				1	0	0	0
8006	33	Man	0			None of the previous		0			No				No	0							No	No	No	0	No	0													0			0
8007	58	Woman	0			None of the previous		0			No	1	0		No	0							No	No	No	0	No	0													0			0
8008	38	Woman	0			None of the previous		0			No				No	0							No	No	No	0	No	0													0			0
8009	41	Woman	0			None of the previous		0			No	0			No	0							No	No	No	0	No	0													0			0
8010	73	Woman	0			None of the previous		0			No	0			No	0							No	No	No	0	No	0													0			0
8011	56	Man	0			Ankylosing spondylitis|Osteoarthritis	Lumbar	1	1	0	Yes	0			No	1	1	1	1	0	1	0	Yes	Yes	No	1	No	1	1	0	1	1	0	1	1	Right	Left		Right	Right	1	1	0	0			1	1	1
8012	51	Woman	0			None of the previous		0			No	1	0		No	1	0						No	No	No	0	No	1	0												0			0
8013	76	Woman	0			None of the previous		0			No	0			No	0							No	No	No	0	No	1	0												0			0
8014	70	Woman	0			Osteoarthritis	Knee|Hands	0			No	1	0		No	0							No	No	No	0	No	1	1	1	1	0	1	0	0	Both		Both			0			1	1	0
8015	56	Woman	0			None of the previous		1	1	0	Yes	1	1	1	Yes	1	1	1	0	1	1	0	Yes	No	No	0	No	0													0			0
8016	70	Man	0			None of the previous		0			No	0			No	0							No	No	No	0	No	0													0			0
8017	68	Woman	0			None of the previous		0			No	1	0		No	0							No	No	No	0	No	0													0			0
8018	59	Woman	0			Osteoarthritis	Lumbar|Hip|Knee	0			No	1	1	1	Yes	1	1	1	1	1	1	1	Yes	Yes	No	0	No	0													0			0
8019	72	Woman	0			None of the previous		0			No	0			No	1	0						No	No	No	0	No	0													0			0
8020	48	Man	1	The participant has not answered the second phone call		None of the previous		0			No	1	0		No	0							No	No	No	0	No	0													0			0
8021	53	Woman	0			None of the previous		0			No	0			No	0							No	No	No	0	No	0													0			0
8022	50	Woman	0			None of the previous		0			No	1	1	0	No	0							No	No	No	0	No	0													0			0
8023	39	Woman	0			None of the previous		0			No				No	1	0						No	No	No	1	No	0													0			0
8024	75	Woman	0			Osteoarthritis	Knee	1	0		No	1	1	1	Yes	0							No	No	No	1	No	1	0												0			0
8025	55	Woman	1	The patient decides not to continue participating		Osteoarthritis	Hands	1	1	0	Yes	1	1	1	Yes	1	1	1	1	0	1	1	Yes	Yes	No	0	No	1	1	1	1	1	1	0	1	Both	Right	Both		Both	0	1	0	0	1	0
8026	57	Man	0			Osteoarthritis	Another location	0			No	0			No	0							No	No	No	0	No	0													0			0
8027	31	Man	0			None of the previous		0			No				No	1	1	1	1	1	1	1	No	Yes	No	0	No	1	0												0			0
8028	52	Woman	0			None of the previous		0			No	1	1	1	Yes	0							No	No	No	0	No	1	1	1	1	0	0	0	0	Both					0			0
8029	52	Woman	0			Osteoarthritis	Another location	0			No	1	1	0	No	0							No	No	No	0	No	1	1	0	0	0	0	0	1					Right	0			0
8030	64	Woman	1	The patient decides not to continue participating		Osteoarthritis	Knee|Hands	1	1	0	Yes	1	1	1	Yes	1	0						No	No	No	0	No	1	0												0			0
8031	65	Woman	0			Osteoarthritis	Knee	0			No	1	0		No	0							No	No	No	0	No	0													0			0
8032	43	Man	0			None of the previous		0			No	1	0		No	1	0						No	No	No	0	No	0													0			0
8033	65	Woman	0			Osteoarthritis|Fibromyalgia	Lumbar|Knee|Hands	1	1	0	Yes	0			No	1	1	1	0	1	0	1	Yes	No	No	1	No	1	1	1	0	1	1	1	1		Both	Left	Right	Both	1	0	1	1	0	1	1	0	1
8034	60	Woman	0			Osteoarthritis	Cervical/Neck|Hip|Knee|Hands	0			No	1	1	1	Yes	1	0						No	No	No	1	Yes	1	0												0			0
8035	55	Man	0			None of the previous		0			No	0			No	1	0						No	No	No	0	No	0													0			0
8036	62	Woman	0			None of the previous		0			No	0			No	0							No	No	No	0	No	0													0			0
8037	64	Man	0			None of the previous		0			No	1	0		No	1	0						No	No	No	0	No	0													0			0
8038	63	Woman	0			Rheumatoid arthritis|Sjögren’s syndrome or Sicca syndrome		1	1	0	Yes	1	0		No	1	1	1	1	1	0	1	Yes	No	No	0	No	1	0												0			0
8039	31	Woman	0			None of the previous		0			No				No	0							No	No	No	0	No	0													0			0
8040	62	Woman	1	The participant has not answered the second phone call		None of the previous		0			No	0			No	0							No	No	No	0	No	0													0			0
8041	69	Woman	0			Osteoarthritis	Knee	0			No	0			No	1	0						No	No	No	1	No	0													0			0
8042	51	Woman	0			None of the previous		0			No	0			No	0							No	No	No	0	No	1	0												0			0
8043	83	Woman	0			None of the previous		0			No	0			No	1	1	0	1	1	1	0	No	No	No	0	No	1	0												0			0
8044	74	Woman	0			Fibromyalgia		1	0		No	1	0		No	1	0						No	No	No	1	Yes	1	0												0			0
8045	83	Woman	0			None of the previous		0			No	0			No	0							No	No	No	0	No	0													0			0
8046	60	Woman	0			Osteoarthritis	Knee	0			No	0			No	0							No	No	No	0	No	1	1	0	0	0	1	0	0			Both			0			1	0	1
8047	29	Woman	0			None of the previous		0			No				No	1	0						No	No	No	0	No	0													0			0
8048	51	Woman	0			None of the previous		0			No	0			No	0							No	No	No	0	No	0													0			0
8049	57	Woman	0			Fibromyalgia		1	1	0	Yes	1	1	1	Yes	1	1	1	1	1	0	1	Yes	No	No	1	No	1	1	1	1	1	1	1	1	Both	Both	Both	Both	Both	1	1	1	1	1	1	1	1	1
8050	72	Woman	0			None of the previous		1	1	0	Yes	1	1	0	No	1	1	1	1	1	0	0	Yes	No	No	0	No	1	1	0	1	1	0	0	0	Both	Both				1	0	1	0
8051	74	Man	0			None of the previous		0			No	0			No	0							No	No	No	0	No	0													0			0
8052	57	Man	0			Gout		0			No	0			No	0							No	No	No	1	No	0													0			0
8053	48	Woman	0			None of the previous		0			No	1	0		No	0							No	No	No	0	No	0													0			0
8054	47	Woman	0			None of the previous		0			No	1	0		No	0							No	No	No	0	No	0													0			0
8055	52	Woman	0			None of the previous		0			No	0			No	0							No	No	No	1	Yes	0													0			0
8056	51	Woman	0			Rheumatoid arthritis		0			No	1	0		No	1	0						No	No	No	1	No	1	1	1	1	0	0	1	1	Both			Both	Both	0			0			1	1	1
8057	59	Man	0			None of the previous		0			No	0			No	1	0						No	No	No	1	No	0													0			0
8058	73	Man	0			None of the previous		0			No	0			No	0							No	No	No	0	No	1	1	0	0	0	0	0	0						0			0
8059	76	Woman	0			None of the previous		0			No	0			No	0							No	No	No	0	No	0													0			0
8060	72	Woman	0			Osteoarthritis|Fibromyalgia	Cervical/Neck|Lumbar|Hip|Knee|Hands	0			No	1	1	1	Yes	1	0						No	No	No	0	No	1	1	1	1	1	1	0	1	Both	Right	Both		Both	1	1	1	1	0	1
8061	52	Woman	0			Osteoarthritis	Another location	1	0		No	1	0		No	1	0						No	No	No	0	No	0													0			0
8062	66	Woman	0			None of the previous		0			No	0			No	0							No	No	No	0	No	0													0			0
8063	69	Woman	0			Osteoarthritis	Lumbar|Hip|Knee	0			No	1	0		No	1	0						No	No	No	0	No	1	0												0			0
8064	57	Woman	0			Rheumatoid arthritis|Osteoarthritis	Lumbar	1	1	0	Yes	1	1	1	Yes	0							No	No	No	1	No	1	1	1	0	0	1	1	0			Left	Both		0			1	1	0	0	0	0
8065	86	Woman	0			Rheumatoid arthritis|Osteoarthritis	Knee	0			No	0			No	0							No	No	No	0	No	0													0			0
8066	65	Man	0			Osteoarthritis|Gout	Lumbar	0			No	0			No	1	1	1	1	1	0	0	Yes	No	No	0	No	0													0			0
8067	72	Woman	0			None of the previous		0			No	1	0		No	0							No	No	No	0	No	0													0			0
8068	62	Man	0			Rheumatoid arthritis|Ankylosing spondylitis		1	1	0	Yes	1	0		No	1	0						No	No	No	0	No	1	0												0			0
8069	58	Man	0			None of the previous		0			No	1	0		No	0							No	No	No	0	No	1	0												0			0
8070	45	Man	0			None of the previous		0			No	1	1	1	Yes	1	0						No	No	No	0	No	1	0												0			0
8071	40	Woman	0			None of the previous		0			No	0			No	0							No	No	No	0	No	0													0			0
8072	33	Woman	0			None of the previous		1	1	0	Yes				No	1	1	1	1	1	1	1	No	Yes	Yes	0	No	1	0												0			0
8073	72	Woman	0			Osteoarthritis	Lumbar	0			No	1	0		No	1	0						No	No	No	0	No	1	1	0	1	1	0	0	0	Both	Both				1	1	0	0
8074	60	Woman	0			Osteoarthritis	Cervical/Neck|Knee|Hands	0			No	1	1	0	No	0							No	No	No	0	No	1	0												0			0
8075	39	Woman	0			None of the previous		1	0		No				No	0							No	No	No	0	No	0													0			0
8076	54	Woman	0			Lupus (affecting not only the skin)		0			No	0			No	1	0						No	No	No	0	No	1	1	1	1	0	0	0	1	Both				Both	0			0
8077	75	Woman	0			Fibromyalgia		0			No	1	0		No	1	1	1	1	1	0	0	Yes	No	No	0	No	1	1	1	0	1	1	0	0		Right	Right			1	1	1	1	1	1
8078	25	Woman	1	The participant has not answered the second phone call		None of the previous		1	0		No				No	0							No	No	No	0	No	1	0												0			0
8079	57	Woman	0			None of the previous		0			No	1	1	1	Yes	1	0						No	No	No	0	No	1	1	1	1	0	0	0	1	Right				Right	0			0
8080	76	Man	0			Gout		0			No	0			No	0							No	No	No	0	No	0													0			0
8081	59	Woman	0			None of the previous		0			No	0			No	1	0						No	No	No	0	No	0													0			0
8082	87	Woman	0			None of the previous		0			No	1	0		No	0							No	No	No	0	No	0													0			0
8083	60	Woman	0			Osteoarthritis	Cervical/Neck|Lumbar|Knee|Hands	0			No	1	0		No	1	0						No	No	No	0	No	1	0												0			0
8084	70	Woman	0			Osteoarthritis	Knee	0			No	0			No	0							No	No	No	0	No	0													0			0
8085	52	Woman	0			None of the previous		0			No	0			No	0							No	No	No	0	No	0													0			0
8086	62	Woman	0			None of the previous		0			No	1	0		No	1	0						No	No	No	0	No	0													0			0
8087	47	Woman	0			None of the previous		0			No	0			No	0							No	No	No	0	No	0													0			0
8088	33	Man	0			None of the previous		0			No				No	0							No	No	No	0	No	0													0			0
8089	73	Woman	1	The participant has not answered the second phone call		Osteoarthritis	Cervical/Neck|Lumbar	0			No	1	1	1	Yes	1	0						No	No	No	1	No	1	1	0	1	0	0	0	0	Both					0			0
8090	66	Woman	0			Fibromyalgia		1	1	0	Yes	1	1	1	Yes	0							No	No	No	0	No	1	0												0			0
8091	56	Woman	0			None of the previous		0			No	0			No	0							No	No	No	0	No	0													0			0
8092	46	Woman	0			Osteoarthritis	Hip|Knee	0			No	0			No	1	1	1	1	1	1	1	Yes	Yes	No	1	No	1	1	1	1	1	1	0	0	Both	Both	Both			1	1	1	1	1	1
8093	60	Man	0			None of the previous		0			No	0			No	0							No	No	No	0	No	0													0			0
8094	56	Woman	0			None of the previous		0			No	1	0		No	0							No	No	No	0	No	0													0			0
8095	40	Woman	0			None of the previous		0			No	0			No	0							No	No	No	0	No	0													0			0
8096	77	Man	0			None of the previous		0			No	0			No	1	0						No	No	No	0	No	0													0			0
8097	78	Woman	0			Osteoarthritis	Knee	0			No	0			No	0							No	No	No	0	No	1	0												0			0
8098	52	Man	0			None of the previous		0			No	0			No	0							No	No	No	0	No	0													0			0
8099	47	Woman	0			None of the previous		0			No	1	1	1	Yes	1	1	1	1	1	0	1	Yes	No	No	0	No	1	0												0			0
8100	68	Woman	0			Osteoarthritis	Lumbar|Knee	1	1	0	Yes	1	0		No	1	0						No	No	No	0	No	0													0			0
8101	56	Woman	1	The participant has not answered the second phone call		Ankylosing spondylitis		0			No	0			No	1	0						No	No	No	0	No	1	0												0			0
8102	71	Woman	0			Osteoarthritis	Hip|Knee	0			No	0			No	1	0						No	No	No	0	No	0													0			0
8103	88	Woman	1	The participant has not answered the second phone call		None of the previous		0			No	0			No	0							No	No	No	0	No	0													0			0
8104	87	Woman	0			Osteoarthritis|Gout	Cervical/Neck|Lumbar|Hip|Knee|Hands	1	1	0	Yes	1	1	1	Yes	1	1	1	1	1	0	0	Yes	No	No	0	No	0													0			0
8105	61	Woman	0			None of the previous		0			No	0			No	0							No	No	No	0	No	0													0			0
8106	53	Man	0			None of the previous		0			No	0			No	0							No	No	No	0	No	0													0			0
8107	53	Woman	0			None of the previous		1	1	0	Yes	1	1	1	Yes	1	1	1	1	1	1	0	Yes	No	Yes	0	No	1	1	0	0	0	0	0	0						0			0
8108	52	Woman	0			Rheumatoid arthritis|Osteoarthritis	Lumbar	1	1	1	No	0			No	0							No	No	No	0	No	0													0			0
8109	48	Man	0			None of the previous		0			No	0			No	1	0						No	No	No	0	No	0													0			0
8110	62	Man	0			Osteoarthritis	Lumbar	0			No	1	0		No	0							No	No	No	0	No	0													0			0
8111	32	Woman	0			None of the previous		0			No				No	1	0						No	No	No	0	No	0													0			0
8112	47	Woman	0			None of the previous		0			No	1	0		No	1	0						No	No	No	0	No	0													0			0
8113	59	Woman	0			None of the previous		0			No	1	1	0	No	0							No	No	No	0	No	0													0			0
8114	34	Woman	0			None of the previous		0			No				No	1	0						No	No	No	0	No	1	0												0			0
8115	31	Woman	0			None of the previous		0			No				No	0							No	No	No	0	No	0													0			0
8116	57	Woman	0			None of the previous		0			No	0			No	0							No	No	No	0	No	0													0			0
8117	50	Woman	0			None of the previous		0			No	1	0		No	1	0						No	No	No	0	No	1	0												0			0
8118	84	Woman	0			None of the previous		0			No	1	0		No	0							No	No	No	0	No	0													0			0
8119	55	Man	0			None of the previous		0			No	1	0		No	1	0						No	No	No	0	No	1	0												0			0
8120	46	Man	0			None of the previous		0			No	0			No	0							No	No	No	0	No	0													0			0
8121	52	Woman	0			Osteoarthritis|Fibromyalgia	Cervical/Neck|Hands	1	1	1	No	0			No	0							No	No	No	1	No	1	1	1	1	0	1	0	1	Right		Both		Both	0			1	1	0
8122	80	Woman	0			None of the previous		1	1	0	Yes	0			No	1	1	1	0	1	0	1	Yes	No	Yes	0	No	1	1	0	0	1	0	0	0		Right				1	0	1	0
8123	58	Woman	0			Rheumatoid arthritis		1	1	0	Yes	1	0		No	1	0						No	No	No	1	No	1	0												0			0
8124	54	Man	0			Osteoarthritis	Knee	0			No	1	1	0	No	1	1	1	1	0	0	1	Yes	Yes	No	1	No	0													0			0
8125	61	Man	0			None of the previous		0			No	0			No	0							No	No	No	0	No	0													0			0
8126	60	Woman	0			None of the previous		0			No	1	0		No	1	0						No	No	No	0	No	0													0			0
8127	61	Man	0			Osteoarthritis	Knee	0			No	0			No	1	0						No	No	No	0	No	1	0												0			0
8128	67	Woman	0			None of the previous		0			No	0			No	1	0						No	No	No	0	No	0													0			0
8129	68	Woman	0			Osteoarthritis	Knee	0			No	0			No	0							No	No	No	0	No	0													0			0
8130	36	Woman	0			None of the previous		0			No				No	0							No	No	No	0	No	0													0			0
8131	67	Man	0			None of the previous		0			No	1	1	1	Yes	1	1	0	1	0	1	1	No	Yes	No	0	No	1	1	0	0	0	0	0	0						0			0
8132	66	Man	0			Osteoarthritis|Gout	Lumbar|Hip|Knee	1	1	0	Yes	0			No	1	1	1	1	0	1	0	Yes	No	No	0	No	1	1	1	0	0	1	1	0			Left	Right		0			1	1	1	0	1	1
8133	47	Woman	0			None of the previous		0			No	0			No	0							No	No	No	0	No	0													0			0
8134	49	Man	0			None of the previous		0			No	1	1	1	Yes	1	1	1	0	0	1	1	Yes	Yes	No	0	No	1	0												0			0
8135	25	Woman	1	The participant has not answered the second phone call		None of the previous		0			No				No	0							No	No	No	0	No	1	1	1	0	0	1	0	0			Right			0			1	0	1
8136	34	Man	0			None of the previous		0			No				No	0							No	No	No	0	No	0													0			0
8137	43	Woman	0			None of the previous		0			No	0			No	1	0						No	No	No	0	No	0													0			0
8138	31	Man	0			Psoriatic arthritis		0			No				No	0							No	No	No	1	Yes	0													0			0
8139	49	Woman	0			Osteoarthritis	Lumbar|Knee	1	1	1	No	1	1	1	Yes	1	1	1	1	1	1	1	Yes	Yes	No	1	No	0													0			0
8140	36	Woman	0			None of the previous		0			No				No	0							No	No	No	0	No	0													0			0
8141	83	Woman	0			Osteoarthritis	Knee	0			No	0			No	0							No	No	No	0	No	0													0			0
8142	39	Woman	0			None of the previous		0			No				No	0							No	No	No	0	No	0													0			0
8143	86	Woman	0			Osteoarthritis	Lumbar|Hands	0			No	0			No	0							No	No	No	1	No	0													0			0
8144	41	Woman	0			None of the previous		0			No	0			No	0							No	No	No	0	No	0													0			0
8145	42	Man	1	The participant has not answered the second phone call		None of the previous		0			No	1	0		No	1	1	1	1	1	1	1	Yes	Yes	No	0	No	0													0			0
8146	81	Woman	0			Osteoarthritis|Fibromyalgia	Cervical/Neck|Lumbar|Hip|Knee|Hands	1	1	0	Yes	1	1	1	Yes	1	1	1	1	1	1	1	Yes	Yes	No	1	No	1	1	0	1	1	1	1	1	Both	Both	Both	Both	Both	1	0	1	1	0	1	1	0	0
8147	47	Woman	0			None of the previous		0			No	0			No	0							No	No	No	0	No	0													0			0
8148	36	Woman	0			None of the previous		0			No				No	0							No	No	No	0	No	0													0			0
8149	49	Woman	0			None of the previous		1	1	0	Yes	0			No	0							No	No	No	0	No	1	0												0			0
8150	42	Woman	0			None of the previous		0			No	0			No	0							No	No	No	0	No	0													0			0
8151	35	Woman	0			None of the previous		1	1	0	Yes				No	1	1	1	0	1	1	1	No	Yes	No	0	No	0													0			0
8152	83	Woman	0			None of the previous		0			No	1	0		No	0							No	No	No	0	No	0													0			0
8153	84	Woman	0			None of the previous		0			No	0			No	0							No	No	No	0	No	0													0			0
8154	85	Woman	0			Rheumatoid arthritis|Osteoarthritis	Cervical/Neck|Lumbar|Knee|Hands	0			No	0			No	1	1	1	0	1	0	1	Yes	No	No	0	No	1	1	1	0	0	1	0	1			Both		Right	0			1	0	1
8155	81	Woman	0			Osteoarthritis	Cervical/Neck|Lumbar|Knee	0			No	1	1	1	Yes	1	0						No	No	No	1	No	0													0			0
8156	33	Woman	0			None of the previous		0			No				No	1	0						No	No	No	0	No	1	1	0	1	0	1	0	0	Right		Right			0			0	1	1
8157	36	Woman	0			None of the previous		0			No				No	0							No	No	No	0	No	1	0												0			0
8158	38	Woman	0			None of the previous		0			No				No	0							No	No	No	0	No	0													0			0
8159	42	Woman	0			None of the previous		0			No	0			No	0							No	No	No	0	No	0													0			0
8160	81	Woman	0			None of the previous		1	0		No	0			No	0							No	No	No	0	No	0													0			0
8161	47	Man	1	Others	Los télefonos que se han aportado no corresponden al paciente Leonardo Cabeza.	None of the previous		0			No	1	0		No	1	0						No	No	No	1	No	0													0			0
8162	28	Man	0			None of the previous		0			No				No	0							No	No	No	0	No	0													0			0
8163	30	Man	0			None of the previous		0			No				No	0							No	No	No	0	No	0													0			0
8164	38	Man	0			Psoriatic arthritis		1	1	0	Yes				No	0							No	No	No	1	Yes	1	1	1	0	1	1	1	0		Right	Both	Both		1	0	1	1	0	1	1	0	1
8165	32	Man	0			None of the previous		0			No				No	0							No	No	No	0	No	0													0			0
8166	47	Man	0			None of the previous		0			No	1	0		No	0							No	No	No	0	No	0													0			0
8167	39	Man	1	The participant has not answered the second phone call		None of the previous		0			No				No	1	1	0	0	0	0	1	No	No	No	0	No	0													0			0
8168	47	Man	0			Osteoarthritis	Cervical/Neck|Lumbar|Hip|Knee	1	1	0	Yes	1	1	1	Yes	1	1	1	0	1	1	1	Yes	Yes	Yes	0	No	1	1	1	0	1	1	1	1		Both	Both	Left	Left	1	0	1	1	0	1	1	0	1
8169	31	Man	0			None of the previous		0			No				No	0							No	No	No	0	No	1	0												0			0
8170	48	Man	0			None of the previous		0			No	1	0		No	1	0						No	No	No	0	No	0													0			0
8171	45	Man	0			None of the previous		0			No	0			No	0							No	No	No	0	No	0													0			0
8172	47	Man	0			None of the previous		0			No	0			No	0							No	No	No	0	No	0													0			0
8173	22	Man	0			None of the previous		0			No				No	0							No	No	No	0	No	1	0												0			0
8174	45	Man	1	The participant has not answered the second phone call		None of the previous		1	1	0	Yes	0			No	0							No	No	No	0	No	1	1	1	0	0	0	0	1					Both	0			0
8175	45	Man	0			Osteoarthritis	Hip	0			No	0			No	0							No	No	No	0	No	1	1	1	0	1	1	0	0		Left	Right			1	1	0	1	0	1
8176	46	Man	0			None of the previous		0			No	0			No	0							No	No	No	0	No	0													0			0
8177	43	Man	0			None of the previous		0			No	1	0		No	0							No	No	No	0	No	0													0			0
8178	39	Man	0			None of the previous		0			No				No	0							No	No	No	0	No	1	0												0			0
8179	45	Man	0			None of the previous		0			No	0			No	0							No	No	No	0	No	0													0			0
8180	27	Man	1	The participant has not answered the second phone call		None of the previous		0			No				No	1	1	0	1	1	0	1	No	Yes	No	0	No	1	1	0	1	0	1	0	0	Both		Both			0			0	0	1
8181	25	Man	0			None of the previous		0			No				No	1	0						No	No	No	0	No	0													0			0
8182	40	Man	0			None of the previous		0			No	0			No	1	0						No	No	No	0	No	0													0			0
8183	37	Man	0			None of the previous		0			No				No	1	0						No	No	No	0	No	0													0			0
8184	36	Man	1	The participant has not answered the second phone call		None of the previous		0			No				No	0							No	No	No	0	No	0													0			0
8185	41	Man	0			None of the previous		0			No	0			No	1	0						No	No	No	0	No	0													0			0
8186	33	Man	0			None of the previous		0			No				No	1	0						No	No	No	0	No	1	0												0			0
8187	29	Man	0			None of the previous		0			No				No	0							No	No	No	0	No	0													0			0
8188	32	Man	0			None of the previous		0			No				No	1	0						No	No	No	0	No	1	0												0			0
8189	25	Man	0			None of the previous		0			No				No	0							No	No	No	0	No	0													0			0
8190	22	Man	0			None of the previous		0			No				No	0							No	No	No	0	No	0													0			0
8191	39	Man	0			Osteoarthritis	Knee	1	1	0	Yes				No	1	1	1	1	1	1	1	No	Yes	No	1	No	1	1	0	0	1	1	0	0		Both	Right			0	1	0	1	0	1
8192	23	Man	0			None of the previous		0			No				No	1	0						No	No	No	0	No	0													0			0
8193	29	Man	0			None of the previous		0			No				No	0							No	No	No	0	No	0													0			0
8194	29	Man	0			None of the previous		1	1	1	No				No	1	1	1	1	1	0	1	No	No	No	1	No	1	1	1	0	0	1	0	0			Left			0			1	1	1
8195	37	Man	0			None of the previous		0			No				No	0							No	No	No	0	No	0													0			0
8196	39	Man	0			None of the previous		0			No				No	0							No	No	No	0	No	0													0			0
8197	31	Man	1	The participant has not answered the second phone call		None of the previous		0			No				No	0							No	No	No	0	No	1	0												0			0
8198	44	Man	0			Osteoarthritis	Lumbar|Knee	0			No	1	1	1	Yes	1	0						No	No	No	0	No	1	1	1	0	0	1	1	0			Both	Both		0			0	0	0	0	0	0
8199	37	Man	0			None of the previous		1	1	1	No				No	1	1	1	0	1	1	1	No	Yes	No	0	No	1	0												0			0
8200	49	Man	0			None of the previous		0			No	0			No	0							No	No	No	0	No	0													0			0
8201	23	Man	0			None of the previous		0			No				No	1	1	1	0	1	0	1	No	Yes	No	0	No	0													0			0
8202	37	Man	0			None of the previous		0			No				No	1	1	1	1	1	0	1	No	No	No	0	No	1	0												0			0
8203	37	Man	0			None of the previous		0			No				No	0							No	No	No	0	No	0													0			0
8204	39	Man	0			None of the previous		0			No				No	0							No	No	No	0	No	0													0			0
8205	36	Man	0			None of the previous		0			No				No	0							No	No	No	0	No	0													0			0
8206	39	Man	1	The participant has not answered the second phone call		Osteoarthritis	Lumbar	0			No				No	1	1	1	0	1	1	1	No	Yes	No	0	No	1	1	0	0	1	1	1	0		Both	Both	Both		1	1	1	0	1	0	0	1	1
8207	31	Man	0			None of the previous		0			No				No	0							No	No	No	0	No	0													0			0
8208	33	Man	0			None of the previous		0			No				No	0							No	No	No	0	No	0													0			0
8209	24	Man	0			None of the previous		0			No				No	0							No	No	No	0	No	0													0			0
8210	22	Man	0			None of the previous		0			No				No	0							No	No	No	0	No	0													0			0
8211	23	Man	0			None of the previous		0			No				No	0							No	No	No	0	No	0													0			0
8212	35	Man	0			None of the previous		0			No				No	0							No	No	No	0	No	0													0			0
8213	36	Man	0			None of the previous		0			No				No	0							No	No	No	0	No	0													0			0
8214	36	Man	0			None of the previous		0			No				No	0							No	No	No	0	No	0													0			0
8215	30	Man	0			Osteoarthritis	Another location	0			No				No	1	0						No	No	No	0	No	1	1	0	0	0	0	0	0						0			0
8216	29	Man	0			None of the previous		0			No				No	0							No	No	No	0	No	1	0												0			0
8217	38	Man	0			None of the previous		0			No				No	0							No	No	No	0	No	1	0												0			0
8218	28	Man	0			None of the previous		0			No				No	0							No	No	No	0	No	0													0			0
8219	31	Man	0			None of the previous		0			No				No	0							No	No	No	0	No	0													0			0
8220	35	Man	0			None of the previous		0			No				No	0							No	No	No	0	No	0													0			0
8221	29	Man	0			None of the previous		0			No				No	0							No	No	No	0	No	0													0			0
8222	33	Man	0			None of the previous		0			No				No	0							No	No	No	0	No	0													0			0
8223	41	Man	0			None of the previous		1	1	0	Yes	1	1	0	No	0							No	No	No	0	No	0													0			0
8224	35	Man	0			None of the previous		0			No				No	0							No	No	No	0	No	0													0			0
8225	75	Man	0			None of the previous		0			No	1	0		No	0							No	No	No	0	No	0													0			0
8226	28	Man	0			None of the previous		0			No				No	0							No	No	No	0	No	0													0			0
8227	30	Man	0			None of the previous		0			No				No	1	0						No	No	No	0	No	0													0			0
8228	35	Man	0			None of the previous		0			No				No	1	1	1	1	1	0	1	No	No	No	0	No	0													0			0
8229	31	Man	0			None of the previous		0			No				No	0							No	No	No	1	No	1	0												0			0
8230	37	Man	0			None of the previous		0			No				No	1	1	1	0	1	0	1	No	No	No	0	No	0													0			0
8231	33	Man	0			None of the previous		0			No				No	1	0						No	No	No	0	No	0													0			0
8232	33	Man	0			None of the previous		0			No				No	0							No	No	No	0	No	0													0			0
8233	32	Man	0			None of the previous		0			No				No	0							No	No	No	0	No	1	1	0	1	0	0	0	0	Left					0			0
8234	31	Man	0			None of the previous		0			No				No	0							No	No	No	0	No	0													0			0
8235	27	Man	0			None of the previous		0			No				No	0							No	No	No	0	No	0													0			0
8236	27	Man	0			None of the previous		0			No				No	1	0						No	No	No	0	No	1	0												0			0
8237	33	Man	0			None of the previous		0			No				No	0							No	No	No	0	No	0													0			0
8238	29	Man	0			None of the previous		0			No				No	1	0						No	No	No	0	No	1	0												0			0
8239	28	Man	0			None of the previous		0			No				No	1	0						No	No	No	0	No	0													0			0
8240	26	Man	0			None of the previous		0			No				No	0							No	No	No	0	No	0													0			0
8241	21	Man	0			None of the previous		0			No				No	0							No	No	No	0	No	0													0			0
8242	27	Man	1	The participant has not answered the second phone call		None of the previous		0			No				No	1	0						No	No	No	0	No	0													0			0
8243	29	Man	0			None of the previous		0			No				No	0							No	No	No	0	No	0													0			0
9001	73	Woman	0			None of the previous		0			No	1	1	0	No	0							No	No	No	0	No	0													0			0
9002	59	Woman	0			Osteoarthritis	Lumbar|Knee	0			No	0			No	0							No	No	No	0	No	0													0			0
9003	57	Woman	0			Fibromyalgia		1	1	0	Yes	1	1	1	Yes	1	1	1	0	0	0	1	Yes	No	No	1	No	1	1	0	1	1	1	1	1	Both	Both	Both	Both	Both	1	0	0	1	0	0	1	0	0
9004	46	Man	0			None of the previous		0			No	1	1	1	Yes	0							No	No	No	0	No	1	1	0	0	1	0	0	0		Left				0	0	0	0
9005	77	Man	0			None of the previous		0			No	0			No	0							No	No	No	0	No	0													0			0
9006	37	Woman	0			None of the previous		0			No				No	0							No	No	No	0	No	0													0			0
9007	80	Man	0			None of the previous		0			No	0			No	0							No	No	No	0	No	1	0												0			0
9008	61	Woman	0			Rheumatoid arthritis|Osteoarthritis	Knee|Hands	1	1	0	Yes	1	1	1	Yes	1	1	1	1	0	1	0	Yes	No	Yes	1	Yes	1	1	1	1	1	1	1	1	Both	Both	Both	Both	Both	1	1	0	1	0	0	1	0	0
9009	82	Woman	0			Osteoarthritis	Cervical/Neck|Hip	0			No	1	1	0	No	0							No	No	No	0	No	1	0												0			0
9010	67	Woman	0			Rheumatoid arthritis		0			No	0			No	1	1	1	1	1	0	0	Yes	No	No	1	No	0													0			0
9011	20	Woman	0			None of the previous		0			No				No	1	0						No	No	No	0	No	0													0			0
9012	70	Woman	0			None of the previous		0			No	0			No	1	0						No	No	No	0	No	1	0												0			0
9013	65	Man	0			None of the previous		0			No	1	0		No	0							No	No	No	0	No	1	0												0			0
9014	59	Woman	0			Osteoarthritis	Knee	0			No	0			No	0							No	No	No	0	No	0													0			0
9015	63	Woman	0			Rheumatoid arthritis		0			No	1	0		No	0							No	No	No	0	No	1	0												0			0
9016	58	Woman	0			Osteoarthritis	Cervical/Neck|Lumbar	0			No	1	0		No	1	0						No	No	No	0	No	0													0			0
9017	57	Woman	0			Rheumatoid arthritis|Psoriatic arthritis		1	1	0	Yes	1	1	1	Yes	1	1	1	1	0	1	1	Yes	Yes	Yes	1	Yes	1	1	1	1	1	0	1	0	Both	Both		Both		1	0	0	0			0	0	1
9018	46	Woman	0			None of the previous		0			No	1	1	1	Yes	0							No	No	No	0	No	0													0			0
9019	76	Woman	0			Osteoarthritis	Cervical/Neck	0			No	1	0		No	1	0						No	No	No	0	No	0													0			0
9020	69	Man	0			None of the previous		0			No	0			No	1	0						No	No	No	0	No	1	0												0			0
9021	57	Man	0			None of the previous		0			No	1	0		No	1	0						No	No	No	0	No	0													0			0
9022	62	Woman	0			None of the previous		0			No	1	0		No	1	0						No	No	No	0	No	1	1	0	0	0	0	0	0						0			0
9023	26	Woman	0			None of the previous		0			No				No	0							No	No	No	0	No	0													0			0
9024	42	Woman	0			None of the previous		0			No	0			No	0							No	No	No	0	No	0													0			0
9025	57	Woman	0			Osteoarthritis	Knee	0			No	0			No	1	0						No	No	No	0	No	1	0												0			0
9026	73	Man	0			None of the previous		0			No	0			No	0							No	No	No	0	No	0													0			0
9027	45	Man	0			None of the previous		0			No	0			No	1	0						No	No	No	0	No	0													0			0
9028	61	Man	0			None of the previous		0			No	0			No	0							No	No	No	0	No	0													0			0
9029	70	Woman	0			None of the previous		0			No	0			No	0							No	No	No	0	No	0													0			0
9030	82	Man	0			None of the previous		0			No	1	0		No	0							No	No	No	0	No	0													0			0
9031	65	Woman	0			Rheumatoid arthritis|Psoriatic arthritis|Osteoarthritis	Cervical/Neck|Lumbar|Hip|Knee	1	1	0	Yes	1	0		No	1	0						No	No	No	1	Yes	1	0												0			0
9032	59	Woman	0			Rheumatoid arthritis|Ankylosing spondylitis		1	1	0	Yes	1	1	1	Yes	1	1	1	1	1	1	1	Yes	Yes	Yes	1	Yes	1	1	1	0	1	1	1	1		Both	Right	Both	Right	1	0	1	1	0	1	1	0	1
9033	54	Woman	0			None of the previous		1	0		No	0			No	0							No	No	No	0	No	0													0			0
9034	57	Woman	0			Osteoarthritis	Lumbar	0			No	1	0		No	1	1	1	1	0	0	0	Yes	No	No	0	No	1	0												0			0
9035	73	Man	0			Rheumatoid arthritis		0			No	0			No	1	0						No	No	No	0	No	0													0			0
9036	80	Woman	0			Rheumatoid arthritis|Osteoarthritis	Lumbar|Hands	1	0		No	1	0		No	0							No	No	No	0	No	1	0												0			0
9037	54	Woman	0			None of the previous		0			No	0			No	1	0						No	No	No	0	No	0													0			0
9038	55	Woman	0			None of the previous		0			No	1	0		No	0							No	No	No	0	No	0													0			0
9039	80	Woman	0			Rheumatoid arthritis|Osteoarthritis	Knee|Hands	0			No	0			No	1	0						No	No	No	0	No	1	0												0			0
9040	57	Woman	0			None of the previous		0			No	0			No	1	0						No	No	No	0	No	0													0			0
9041	41	Woman	0			None of the previous		0			No	0			No	1	0						No	No	No	0	No	0													0			0
9042	57	Woman	0			None of the previous		0			No	1	0		No	0							No	No	No	0	No	0													0			0
9043	51	Woman	0			None of the previous		0			No	0			No	0							No	No	No	0	No	0													0			0
9044	54	Woman	0			None of the previous		0			No	1	0		No	0							No	No	No	0	No	1	0												0			0
9045	40	Woman	0			None of the previous		0			No	0			No	1	0						No	No	No	0	No	0													0			0
9046	71	Woman	0			Ankylosing spondylitis|Osteoarthritis	Lumbar|Knee	0			No	1	1	1	Yes	1	1	1	0	1	1	1	Yes	Yes	No	1	No	1	1	0	0	0	1	1	0			Right	Both		0			1	0	1	1	0	1
9047	24	Man	0			None of the previous		0			No				No	1	0						No	No	No	0	No	1	0												0			0
9048	53	Woman	0			None of the previous		0			No	1	0		No	1	0						No	No	No	0	No	0													0			0
9049	61	Woman	0			None of the previous		0			No	0			No	0							No	No	No	0	No	0													0			0
9050	75	Woman	0			None of the previous		0			No	1	1	1	Yes	0							No	No	No	0	No	1	1	0	1	0	1	0	0	Both		Both			0			1	1	0
9051	65	Woman	0			None of the previous		0			No	0			No	1	0						No	No	No	0	No	0													0			0
9052	56	Woman	0			Rheumatoid arthritis		1	1	0	Yes	1	1	1	Yes	1	1	1	1	1	0	1	Yes	No	No	1	No	1	1	1	1	1	1	1	1	Both	Both	Both	Both	Both	1	1	1	1	1	1	1	1	1
9053	54	Man	0			None of the previous		0			No	0			No	1	0						No	No	No	0	No	0													0			0
9054	52	Woman	0			Psoriatic arthritis|Osteoarthritis	Lumbar	0			No	0			No	1	1	1	0	1	1	0	Yes	No	Yes	0	No	1	1	0	1	1	0	0	1	Left	Both			Both	1	0	1	0
9055	61	Woman	0			Rheumatoid arthritis|Osteoarthritis	Lumbar|Hip|Knee|Hands	1	1	0	Yes	1	0		No	1	1	1	0	1	1	1	Yes	Yes	Yes	0	No	1	1	1	1	0	1	0	1	Both		Both		Both	0			1	0	0
9056	55	Woman	0			None of the previous		0			No	0			No	1	1	1	1	1	0	0	Yes	No	No	1	No	1	1	1	1	0	0	0	1	Both				Both	0			0
9057	68	Woman	0			Osteoarthritis	Cervical/Neck|Lumbar|Hip|Knee	1	1	0	Yes	1	1	1	Yes	1	1	1	1	1	0	1	Yes	No	No	0	No	1	1	1	0	0	1	0	0			Both			0			1	1	1
9058	74	Woman	0			Osteoarthritis	Hip|Knee	0			No	0			No	1	0						No	No	No	0	No	1	1	1	0	1	1	0	0		Both	Both			1	0	1	1	0	1
9059	44	Woman	0			None of the previous		0			No	0			No	0							No	No	No	0	No	0													0			0
9060	58	Woman	0			None of the previous		0			No	0			No	0							No	No	No	0	No	0													0			0
9061	58	Man	0			None of the previous		0			No	0			No	0							No	No	No	0	No	0													0			0
9062	73	Woman	0			None of the previous		0			No	0			No	0							No	No	No	0	No	0													0			0
9063	46	Woman	0			None of the previous		0			No	0			No	1	1	1	0	1	0	1	Yes	No	No	0	No	0													0			0
9064	55	Man	0			Ankylosing spondylitis		0			No	0			No	1	0						No	No	No	1	No	1	0												0			0
9065	74	Woman	0			None of the previous		0			No	0			No	0							No	No	No	0	No	0													0			0
9066	70	Woman	0			Rheumatoid arthritis|Ankylosing spondylitis|Osteoarthritis|Fibromyalgia	Knee|Hands	1	1	0	Yes	1	0		No	1	0						No	No	No	1	No	1	1	1	1	0	1	0	1	Both		Both		Both	0			0	1	1
9067	55	Man	0			None of the previous		0			No	0			No	1	0						No	No	No	0	No	0													0			0
9068	70	Woman	0			None of the previous		0			No	0			No	1	0						No	No	No	0	No	0													0			0
9069	61	Man	0			Ankylosing spondylitis|Fibromyalgia		1	1	0	Yes	1	0		No	1	1	1	0	0	1	1	Yes	Yes	No	1	No	1	1	1	1	1	1	1	1	Both	Both	Left	Both	Both	1	0	1	1	0	1	1	0	1
9070	60	Woman	0			None of the previous		0			No	0			No	0							No	No	No	0	No	0													0			0
9071	58	Woman	0			None of the previous		0			No	1	1	0	No	1	1	1	1	0	0	0	Yes	No	No	0	No	1	1	0	0	1	0	0	0		Both				0	1	0	0
9072	82	Woman	0			Osteoarthritis	Knee	0			No	1	0		No	1	1	1	0	1	0	1	Yes	No	No	0	No	1	0												0			0
9073	59	Woman	0			None of the previous		0			No	1	0		No	0							No	No	No	0	No	1	1	0	0	0	0	0	0						0			0
9074	57	Man	0			None of the previous		0			No	0			No	0							No	No	No	0	No	0													0			0
9075	40	Woman	0			None of the previous		0			No	0			No	0							No	No	No	0	No	0													0			0
9076	55	Woman	0			Osteoarthritis	Knee	1	1	0	Yes	0			No	1	0						No	No	No	0	No	1	1	1	1	0	1	1	1	Right		Both	Both	Both	0			1	1	1	1	0	1
9077	31	Woman	0			None of the previous		0			No				No	0							No	No	No	0	No	0													0			0
9078	50	Man	0			None of the previous		0			No	0			No	0							No	No	No	0	No	0													0			0
9079	63	Woman	0			None of the previous		0			No	0			No	0							No	No	No	0	No	0													0			0
9080	46	Man	0			None of the previous		0			No	1	1	1	Yes	1	0						No	No	No	1	No	0													0			0
9081	63	Man	0			Osteoarthritis	Knee	0			No	1	0		No	1	0						No	No	No	1	No	1	1	0	0	0	1	1	1			Both	Both	Both	0			1	1	1	1	1	1
9082	82	Woman	0			None of the previous		0			No	0			No	1	0						No	No	No	0	No	0													0			0
9083	55	Woman	0			None of the previous		1	0		No	1	0		No	1	1	1	0	1	1	0	Yes	No	No	0	No	1	1	0	1	1	1	0	1	Both	Both	Both		Both	1	0	1	0	0	1
9084	72	Woman	0			Osteoarthritis	Lumbar	0			No	0			No	1	1	1	1	1	0	1	Yes	No	No	1	No	1	1	0	0	1	0	0	1		Both			Left	1	1	0	0
9085	66	Woman	0			Osteoarthritis	Lumbar	0			No	1	0		No	1	1	1	1	1	0	0	Yes	No	No	0	No	1	1	1	0	0	0	0	1					Left	0			0
9086	71	Woman	0			Osteoarthritis	Hands	0			No	0			No	1	0						No	No	No	0	No	0													0			0
9087	73	Man	0			Osteoarthritis	Lumbar	0			No	1	0		No	1	0						No	No	No	0	No	0													0			0
9088	60	Woman	0			None of the previous		0			No	0			No	0							No	No	No	0	No	0													0			0
9089	56	Woman	0			None of the previous		0			No	1	0		No	1	1	0	1	1	0	0	No	No	No	1	Yes	1	1	1	0	0	0	1	1				Both	Both	0			0			1	0	1
9090	59	Woman	0			None of the previous		0			No	1	0		No	1	0						No	No	No	0	No	0													0			0
9091	61	Woman	0			Osteoarthritis|Fibromyalgia|Sjögren’s syndrome or Sicca syndrome	Cervical/Neck|Lumbar|Hip|Knee|Hands	1	1	0	Yes	1	1	1	Yes	1	1	1	1	1	1	1	Yes	Yes	No	1	No	1	1	1	1	1	1	1	1	Both	Both	Both	Both	Both	1	0	0	1	0	0	1	0	0
9092	78	Man	0			None of the previous		0			No	0			No	0							No	No	No	0	No	0													0			0
9093	42	Man	0			None of the previous		0			No	0			No	0							No	No	No	0	No	0													0			0
9094	52	Woman	0			None of the previous		0			No	1	0		No	1	0						No	No	No	0	No	0													0			0
9095	54	Woman	0			None of the previous		1	1	0	Yes	1	1	1	Yes	0							No	No	No	0	No	1	1	0	1	0	1	1	0	Both		Both	Both		0			1	1	0	0	1	1
9096	58	Man	0			Psoriatic arthritis|Osteoarthritis	Knee|Hands	1	0		No	0			No	0							No	No	No	0	No	1	1	1	1	0	1	0	0	Right		Left			0			0	0	1
9097	51	Woman	0			None of the previous		0			No	0			No	1	0						No	No	No	0	No	0													0			0
9098	67	Woman	0			Osteoarthritis	Cervical/Neck	1	1	0	Yes	0			No	0							No	No	No	1	No	1	1	1	1	1	1	1	1	Both	Both	Left	Left	Both	1	1	1	1	1	1	1	1	1
9099	39	Woman	0			Ankylosing spondylitis		0			No				No	1	0						No	No	No	0	No	1	0												0			0
9100	64	Woman	0			None of the previous		0			No	0			No	0							No	No	No	0	No	0													0			0
9101	58	Woman	0			None of the previous		0			No	0			No	1	0						No	No	No	1	Yes	0													0			0
9102	88	Man	0			None of the previous		0			No	0			No	0							No	No	No	0	No	0													0			0
9103	65	Man	0			None of the previous		0			No	0			No	1	1	1	1	0	0	1	Yes	Yes	Yes	0	No	0													0			0
9104	81	Woman	0			Osteoarthritis	Another location	0			No	0			No	1	0						No	No	No	1	No	1	1	0	0	0	0	0	0						0			0
9105	84	Woman	0			None of the previous		0			No	0			No	1	0						No	No	No	0	No	0													0			0
9106	76	Woman	0			Osteoarthritis	Knee|Hands	1	1	0	Yes	1	0		No	0							No	No	No	1	Yes	1	1	1	1	1	1	0	0	Both	Right	Both			0	1	1	0	1	1
9107	68	Man	0			Osteoarthritis	Hands	0			No	0			No	0							No	No	No	0	No	0													0			0
9108	80	Woman	0			None of the previous		0			No	1	0		No	1	0						No	No	No	0	No	0													0			0
9109	66	Man	0			None of the previous		0			No	1	0		No	1	0						No	No	No	1	No	0													0			0
9110	53	Woman	0			Osteoarthritis	Lumbar	0			No	0			No	1	1	1	0	1	0	0	Yes	No	No	0	No	1	1	0	0	0	0	0	0						0			0
9111	57	Woman	0			None of the previous		0			No	1	0		No	1	0						No	No	No	0	No	1	0												0			0
9112	71	Woman	0			Osteoarthritis	Hands	0			No	0			No	1	0						No	No	No	0	No	0													0			0
9113	63	Woman	0			None of the previous		1	1	0	Yes	1	1	1	Yes	1	0						No	No	No	0	No	1	0												0			0
9114	79	Woman	0			None of the previous		0			No	1	0		No	0							No	No	No	0	No	0													0			0
9115	42	Man	0			None of the previous		0			No	0			No	0							No	No	No	0	No	0													0			0
9116	26	Woman	0			None of the previous		1	1	1	No				No	0							No	No	No	0	No	1	0												0			0
9117	77	Woman	0			Osteoarthritis	Cervical/Neck	0			No	1	1	1	Yes	0							No	No	No	0	No	1	0												0			0
9118	69	Woman	0			None of the previous		1	1	0	Yes	1	1	0	No	1	1	1	1	0	0	1	Yes	Yes	No	0	No	1	1	1	1	0	0	0	0	Right					0			0
9119	69	Woman	0			None of the previous		0			No	0			No	1	0						No	No	No	1	Yes	1	1	0	0	1	0	1	0		Left		Both		1	0	1	0			1	0	1
9120	46	Man	0			None of the previous		0			No	0			No	0							No	No	No	0	No	0													0			0
9121	46	Woman	0			None of the previous		0			No	1	0		No	1	0						No	No	No	1	No	1	0												0			0
9122	46	Man	0			None of the previous		0			No	0			No	0							No	No	No	0	No	0													0			0
9123	41	Woman	0			None of the previous		0			No	0			No	0							No	No	No	0	No	1	0												0			0
9124	62	Woman	0			Fibromyalgia		1	1	0	Yes	1	0		No	1	1	1	1	0	1	1	Yes	Yes	Yes	0	No	1	0												0			0
9125	67	Man	0			None of the previous		1	1	0	Yes	1	1	1	Yes	1	1	1	1	0	1	1	Yes	Yes	Yes	1	Yes	1	1	1	0	0	1	1	0			Both	Left		0			1	1	1	0	1	1
9126	42	Woman	0			Osteoarthritis	Cervical/Neck|Lumbar|Hip|Knee|Hands	1	1	0	Yes	1	1	1	Yes	1	1	1	1	1	1	1	Yes	Yes	Yes	1	Yes	1	1	1	1	1	1	1	0	Right	Left	Right	Left		1	1	1	1	1	1	1	1	1
9127	32	Woman	0			None of the previous		0			No				No	0							No	No	No	0	No	0													0			0
9128	28	Man	0			None of the previous		0			No				No	1	0						No	No	No	0	No	0													0			0
9129	69	Woman	0			Rheumatoid arthritis		1	1	0	Yes	1	1	1	Yes	1	1	1	1	1	0	1	Yes	No	No	1	No	1	1	1	1	0	1	1	1	Both		Both	Both	Both	0			1	1	1	1	1	1
9130	36	Man	0			None of the previous		0			No				No	1	0						No	No	No	0	No	0													0			0
9131	44	Woman	0			None of the previous		0			No	1	0		No	0							No	No	No	0	No	0													0			0
9132	37	Man	0			None of the previous		0			No				No	0							No	No	No	0	No	0													0			0
9133	44	Woman	0			None of the previous		0			No	1	0		No	1	0						No	No	No	0	No	0													0			0
9134	43	Woman	0			None of the previous		0			No	0			No	0							No	No	No	0	No	0													0			0
9135	47	Man	0			Osteoarthritis	Knee	0			No	1	1	0	No	1	0						No	No	No	0	No	1	1	0	0	1	1	0	0		Right	Both			0	1	0	0	1	0
9136	87	Woman	0			None of the previous		0			No	0			No	0							No	No	No	0	No	1	0												0			0
9137	80	Woman	0			Osteoarthritis|Fibromyalgia	Cervical/Neck|Lumbar|Hip|Knee|Hands	1	1	0	Yes	0			No	0							No	No	No	1	No	1	1	1	1	1	0	1	1	Both	Both		Both	Both	1	1	0	0			1	0	0
9138	81	Woman	0			None of the previous		0			No	0			No	1	0						No	No	No	0	No	0													0			0
9139	40	Man	0			None of the previous		0			No	1	0		No	0							No	No	No	0	No	1	0												0			0
9140	48	Woman	0			Ankylosing spondylitis|Fibromyalgia		1	1	0	Yes	0			No	1	1	1	0	1	1	1	Yes	Yes	No	0	No	1	1	1	1	0	1	1	1	Both		Both	Left	Both	0			1	0	1	0	1	0
9141	47	Man	0			None of the previous		0			No	1	1	0	No	1	1	1	1	0	0	1	Yes	Yes	Yes	0	No	1	1	1	1	0	0	0	0	Right					0			0
9142	37	Woman	0			None of the previous		0			No				No	1	1	1	1	1	0	1	No	No	No	0	No	1	1	1	1	1	0	0	0	Both	Both				1	1	1	0
9143	24	Woman	0			None of the previous		0			No				No	1	0						No	No	No	0	No	1	1	0	1	0	1	0	1	Right		Both		Both	0			0	0	1
9144	40	Woman	0			None of the previous		0			No	1	1	0	No	0							No	No	No	0	No	0													0			0
9145	82	Woman	0			None of the previous		0			No	0			No	0							No	No	No	0	No	0													0			0
9146	44	Woman	0			None of the previous		0			No	1	1	1	Yes	1	1	1	0	1	1	1	Yes	Yes	Yes	0	No	1	1	1	1	0	0	0	0	Both					0			0
9147	41	Woman	0			Rheumatoid arthritis|Ankylosing spondylitis		0			No	1	1	0	No	1	1	1	1	0	0	1	Yes	Yes	No	0	No	1	1	1	1	1	0	0	0	Right	Both				0	1	0	0
9148	45	Woman	0			None of the previous		0			No	0			No	1	0						No	No	No	0	No	1	0												0			0
9149	43	Woman	0			None of the previous		1	0		No	1	0		No	1	0						No	No	No	0	No	1	0												0			0
9150	86	Woman	0			None of the previous		0			No	1	1	1	Yes	0							No	No	No	0	No	0													0			0
9151	37	Woman	0			None of the previous		0			No				No	0							No	No	No	0	No	0													0			0
9152	44	Man	0			None of the previous		0			No	0			No	0							No	No	No	0	No	0													0			0
9153	82	Woman	0			None of the previous		1	1	0	Yes	0			No	1	0						No	No	No	0	No	0													0			0
9154	45	Man	0			None of the previous		0			No	0			No	0							No	No	No	0	No	0													0			0
9155	49	Woman	0			None of the previous		0			No	0			No	0							No	No	No	0	No	0													0			0
9156	81	Woman	0			None of the previous		0			No	0			No	0							No	No	No	0	No	0													0			0
9157	48	Man	0			None of the previous		0			No	0			No	0							No	No	No	0	No	0													0			0
9158	48	Woman	0			Psoriatic arthritis		1	1	0	Yes	0			No	1	1	1	1	0	0	1	Yes	Yes	Yes	1	Yes	1	1	1	1	0	0	0	1	Both				Both	0			0
9159	39	Woman	0			None of the previous		0			No				No	1	1	0	1	0	0	1	No	Yes	No	0	No	0													0			0
9160	40	Woman	0			None of the previous		0			No	0			No	0							No	No	No	0	No	0													0			0
9161	25	Man	0			None of the previous		0			No				No	0							No	No	No	0	No	0													0			0
9162	24	Man	0			None of the previous		0			No				No	0							No	No	No	1	No	1	0												0			0
9163	49	Woman	0			None of the previous		0			No	0			No	0							No	No	No	0	No	0													0			0
9164	38	Woman	0			None of the previous		0			No				No	0							No	No	No	0	No	0													0			0
9165	43	Woman	0			None of the previous		0			No	0			No	0							No	No	No	0	No	0													0			0
9166	43	Woman	0			Gout		0			No	1	1	0	No	0							No	No	No	0	No	1	1	1	0	0	1	0	0			Left			0			1	1	1
9167	44	Woman	0			Ankylosing spondylitis		1	1	0	Yes	1	1	1	Yes	1	1	1	0	0	1	1	Yes	Yes	No	1	No	1	1	1	1	1	1	1	1	Both	Both	Both	Both	Both	1	0	1	0	0	0	1	0	0
[truncated: 2,917 more rows]
[truncated: 103 more columns]

## Sheet: Hoja1
Name	Description	Values
subject_ID
age
sex
missing		0,00: No 1,00: Yes
missing_reason
otherReasonsMissing
previousDiagnosis	Has your doctor told you that you have any of the following diseases? Rheumatoid arthritis. Ankylosing spondylitis. Psoriatic arthritis. Lupus (affecting not only the skin). Osteoarthritis. Fibromyalgia. Gout. Sjögren’s syndrome or Sicca syndrome.
osteoarthritisDiagnosisLoc	Location of the self-reported OA diagnosis
painbody	Do you feel pain in most of your body?	0,00: No 1,00: Yes
threemonthspain	Have you suffered from this pain for at least 3 months?	0,00: No 1,00: Yes
reasonpainbody	Is this pain due to an accident, trauma, or blow?	0,00: No 1,00: Yes
positivefibromyalgiascreening
painneck	Do you suffer or have suffered from neck /cervical pain without having had a fall/ blow or overstrain?	0,00: No 1,00: Yes
threemonthspainneck	Has that pain lasted for three consecutive months or more although the pain was not constant/ there were ups and downs?	0,00: No 1,00: Yes
worsepainneck	Does it get worse when moving your neck or turning your head?	0,00: No 1,00: Yes
positiveneckOAscreening		0,00: No 1,00: Yes
painlumbar	Do you feel or have you ever felt pain in the lower part of the back that was not caused by a fall/injury or strain?	0,00: No 1,00: Yes
durationpainlumbar	Has this pain lasted 3 or more months in a row, even if it is not continuous/comes and goes?	0,00: No 1,00: Yes
worsepainlumbar	Does the pain get worse if you lift something heavy or exert yourself?	0,00: No 1,00: Yes
improvepainlumbar	Does the pain improve with physical activity/exercise?	0,00: No 1,00: Yes
improverest	Does the pain improve with rest?	0,00: No 1,00: Yes
wakepainlumbar	Does the pain wake you at night?	0,00: No 1,00: Yes
ageonsetpainlumbar	Did this pain in the lower part of the back first appear before you were 45?	0,00: No 1,00: Yes
positivelumbarOAscreening
positlumbarinflammatscreening
positPsAlumbInflammscreening
painheel	Do you feel or have you felt pain in your heel or has it been swollen (not caused by a fall/injury or strain)?	0,00: No 1,00: Yes
positPsAenthesitisScreening
painjoints	Do you have or have you had painful joints that were not caused by a fall/injury or strain?	0,00: No 1,00: Yes
fourweeks	For more than 4 weeks in a row?	0,00: No 1,00: Yes
inflammation	Has the joint(s) ever felt inflamed or swollen and painful for more than 4 weeks in a row?	0,00: No 1,00: Yes
hands		0,00: No 1,00: Yes
heepgroin		0,00: No 1,00: Yes
knee		0,00: No 1,00: Yes
ankle		0,00: No 1,00: Yes
foot		0,00: No 1,00: Yes
handside
hipside
kneeside
ankleside
footside
hipeffort	Does the pain get worse with exertion, walking, going up/down stairs?	0,00: No 1,00: Yes
hipexercise	Does the pain improve with physical activity/exercise?	0,00: No 1,00: Yes
hiprest	Does the pain improve with rest?	0,00: No 1,00: Yes
kneeeffort		0,00: No 1,00: Yes
kneeexercise		0,00: No 1,00: Yes
kneerest		0,00: No 1,00: Yes
ankleeffort		0,00: No 1,00: Yes
ankleexercise		0,00: No 1,00: Yes
anklerest		0,00: No 1,00: Yes
footeffort		0,00: No 1,00: Yes
footexercise		0,00: No 1,00: Yes
footrest		0,00: No 1,00: Yes
handworse	Does the pain get worse when you use your hands/move your fingers?	0,00: No 1,00: Yes
handimprove	Does the pain improve when you use your hands/move your fingers?	0,00: No 1,00: Yes
handrest	Does the pain improve with rest?	0,00: No 1,00: Yes
morning	In the morning, are you unable to move the affected area or does it feel stiff?	0,00: No 1,00: Yes
halfhour	For more than half an hour?	0,00: No 1,00: Yes
positivearthritisscreening
positPsAarthritisscreening
positperipheralOAscreening
jointsweeks	Have you ever had pain and swelling of one or two joints which has completely disappeared in 1-2 weeks?	0,00: No 1,00: Yes
bigtoe	Have you ever had pain and swelling of the big toe which has completely disappeared in 1-2 weeks?	0,00: No 1,00: Yes
positivegoutscreening
psoriasis	Has your doctor told you that you have or have had psoriasis?	0,00: No 1,00: Yes
fampsoriaYess	Has a close family member (grandparents, parents, siblings, or children) been diagnosed with psoriasis?
weight		Kg
height		cm
smoking
educationlev
npvPhonecallResult
npv_diagnosisconf
npv_disease
state_PsA	Information completed in the eCRF for PsA
dx_selfreported_PsA	Self-reported PsA diagnosis
dxPsA1	PsA diagnosis prior to EPISER2016	0,00: No 1,00: Yes
critdxPsA	Diagnostic criteria for previous PsA diagnosis
lumbalgiaPsA1	According to the questionnaire conducted on (date of the interview), you have or have had low back pain without it being due to a fall/ blow or overstrain. Is that right?	0,00: No 1,00: Yes
lumbalgiaPsA2	Has this pain lasted 3 or more months in a row, even if it is not continuous/comes and goes?	0,00: No 1,00: Yes
lumbalgiaPsA3	Does the pain improve with physical activity/exercise?	0,00: No 1,00: Yes
lumbalgiaPsA4	Does the pain improve with rest?	0,00: No 1,00: Yes
lumbalgiaPsA5	Does the pain wake you at night?	0,00: No 1,00: Yes
lumbalgiaPsA6	Did this pain in the lower part of the back first appear before you were 45?	0,00: No 1,00: Yes
lumbalgiaPsA7	Has your doctor told you that you have or had:	1: Psoriasis; 2: Inflammatory bowel disease; 3: Uveitis; 4: None of the previous
lumbalgiaPsA8	Has any close relative (grandparents, parents, siblings, or children) been diagnosed with psoriasis?	1: Psoriasis; 2: Ankylosing spondylitis; 3: Inflammatory bowel disease/ulcerative colitis/Crohn disease; 4: None of the previous
lumbalgiaPsA9	PsA screening result
lumbalgiaPsA10	Do you still suspect PsA?
lumbalgiaPsA11	Do you suspect inflammatory low back pain?
arthritisPsA1	According to the questionnaire conducted on (date of the interview) you have or have had pain in…, without having suffered a fall/ blow or overstrain. Is that right?
arthritisPsA2	Has that pain lasted for more than 4 consecutive weeks?
arthritisPsAhand	Pain location
arthritisPsahips	Pain location
artritisPsAknees	Pain location
arthritisPsAankles	Pain location
artrhitisPsAfeet	Pain location
arthritisPsAhandsside
arthritisPsAhipside
arthritisPsAkneeside
arthritisPsAankleside
arthritisPsAfootside
arthritisPsA3	Have you had inflammation/ swelling on an ongoing basis in [location of the affected area] for more than 4 consecutive weeks?
arthritisPsAefforthip	Does the pain get worse when making a physical effort, walking or going up/down stairs?
arthritisPsAexercisehip	Does it improve with physical activity/ exercise?
arthritisPsAresthip	Does it improve with rest?
artritisPsAeffortknee
arthritisPsAexerciseknee
arthritisPsArestknee
arthritisPsAeffortankle
arthritisPsAexerciseankle
arthritisPsArestankle
arthritisPsAeffortfoot
arthritisPsAexercisefoot
arthritisPsArestfoot
arthritisPsAworsehand	Does it get worse when using hands/ moving fingers?
arthritisPsAimprovehand	Does it improve when using hands/ moving fingers?
arthritisPsAresthand	Does it improve with rest?
arthritisPsA4	Does it happen to you that in the morning you cannot move the affected area or you find it stiff?
arthritisPsA4b	For more than half hour?
OARxhipPsA	Have you had an x-ray taken to study that pain?
OAresultRxhipPsA	Do you remember the results of that x-ray?
OARxkneePsA
OAresultRxkneePsA
OARxhandPsA
OAresultRxhandPsA
arthritisPsA5a	Arthritis screening result
arthritisPsA5b	Osteoarthritis screening result
arthritisPsA6a	Do you still suspect arthritis?
arthritisPsA6b	Do you suspect osteoarthritis?
arthritisPsA7	Has your doctor told you that you have or have had psoriasis?
arthritisPsA8	Has a close family member (grandparents, parents, siblings, or children) been diagnosed with psoriasis?
arthritisPsA9	Do you still suspect PsA?
enthesitisPsA1	Do you feel or have you felt pain in your heel or has it been swollen (not caused by a fall/injury or strain)?	0,00: No 1,00: Yes
enthesitisPsA2	Has your doctor told you that you have or have had psoriasis?	0,00: No 1,00: Yes
enthesitisPsA3	Has a close family member (grandparents, parents, siblings, or children) been diagnosed with psoriasis?	0,00: No 1,00: Yes
enthesitisPsA4	Do you still suspect PsA?	0,00: No 1,00: Yes
psoriasiscurrent	CASPAR criteria
personalhistorypsoriasis	CASPAR criteria
famhistorypsoriasis	CASPAR criteria
unguealpsoriasis	CASPAR criteria
rfnegativePsA	CASPAR criteria
dactilitisPsA	CASPAR criteria
rxPsA	CASPAR criteria
dxPsA2	PsA diagnosis during EPISER2016
zone	Rural or Urban municipality
country	Country of birth	1,00: Spain 2,00: Abroad
agegroup		1,00: 20-29 2,00: 30-39 3,00: 4-49 4,00: 50-59 5,00: 60-69 6: 70-79 7: 80-
group	Zone of Spain	1,00: North 2,00: Mediterranean and Canary Islands 3,00: Center
sex2		1,00: Man 2,00: Woman
BMI	Body mass index
BMIcateg		1,00: Normal weight 2,00: Low weight 3,00: Overweight 4,00: Obese
education	level of educational attainment	1,00: Basic 2,00: Intermediate 3,00: Higher
WEIGHT_GroupCCAA
Prev_PsA		0,00: No 1,00: Yes
reasonpainbody
fibromyalgiascreening
painneck
threemonthspainneck
worsepainneck
neckOAscreening
painlumbar
durationpainlumbar
worsepainlumbar
improvepainlumbar
improverest
wakepainlumbar
ageonsetpainlumbar
lumbarOAscreening
lumbarinflammatscreening
PsAlumbInflammscreening
painheel
PsAenthesitisScreening
painjoints
fourweeks
inflammation
hands
heepgroin
knee
ankle
foot
hipeffort
hipexercise
hiprest
kneeeffort
kneeexercise
kneerest
ankleeffort
ankleexercise
anklerest
footeffort
footexercise
footrest
handworse
handimprove
handrest
handside
hipside
kneeside
ankleside
footside
morning
halfhour
arthritisscreening
PsAarthritisscreening
peripheralOAscreening
jointsweeks
bigtoe
goutscreening
psoriasis
fampsoriasis
weight
height
smoking
educationlev
vpnPhonecallResult
vpn_diagnosisconf
vpn_disease
state_PsA
dx_selfreported_PsA
dxPsA1
critdxPsA
lumbalgiaPsA1
lumbalgiaPsA2
lumbalgiaPsA3
lumbalgiaPsA4
lumbalgiaPsA5
lumbalgiaPsA6
lumbalgiaPsA9
lumbalgiaPsA10
lumbalgiaPsA11
lumbalgiaPsA12
lumbalgiaPsA7
lumbalgiaPsA8
arthritisPsA1
arthritisPsA2
arthritisPsAhandscallcenter
arthritisPsAhipcallcenter
arthritisPSAkneecallcenter
arthritisPsAanklecallcenter
arthritisPsAfootcallcenter
arthritisPsAhand
arthritisPsahips
artritisPsAknees
arthritisPsAankles
artrhitisPsAfeet
arthritisPsAhandsside
arthritisPsAhipside
arthritisPsAkneeside
arthritisPsAankleside
arthritisPsAfootside
arthritisPsA3
arthritisPsAefforthip
arthritisPsAexercisehip
arthritisPsAresthip
artritisPsAeffortknee
arthritisPsAexerciseknee
arthritisPsArestknee
arthritisPsAeffortankle
arthritisPsAexerciseankle
arthritisPsArestankle
arthritisPsAeffortfoot
arthritisPsAexercisefoot
arthritisPsArestfoot
arthritisPsAworsehand
arthritisPsAimprovehand
arthritisPsAresthand
arthritisPsA4
arthritisPsA4b
OARxhipPsA
OAresultRxhipPsA
OARxkneePsA
OAresultRxkneePsA
OARxhandPsA
OAresultRxhandPsA
arthritisPsA5a
arthritisPsA7
arthritisPsA8
arthritisPsA9
arthritisPsA10
arthritisPsA5b
arthritisPsA6a
arthritisPsA6b
point_contention_1
enthesitisPsA1
enthesitisPsA2
enthesitisPsA3
enthesitisPsA4
enthesitisPsA5
psoriasiscurrent
personalhistorypsoriasis
famhistorypsoriasis
unguealpsoriasis
rfnegativePsA
dactilitisPsA
rxPsA
dxPsA2
zone
country
agegroup
group
sex2
BMI
BMIcateg
education
WEIGHT_GroupCCAA
Prev_PsA
subject_ID
age
sex
missing
missing_reason
otherReasonsMissing
previousDiagnosis
osteoarthritisDiagnosis
painbody
threemonthspain
reasonpainbody
fibromyalgiascreening
painneck
threemonthspainneck
worsepainneck
neckOAscreening
painlumbar
durationpainlumbar
worsepainlumbar
improvepainlumbar
improverest
wakepainlumbar
ageonsetpainlumbar
lumbarOAscreening
lumbarinflammatscreening
PsAlumbInflammscreening
painheel
PsAenthesitisScreening
painjoints
fourweeks
inflammation
hands
heepgroin
knee
ankle
foot
hipeffort
hipexercise
hiprest
kneeeffort
kneeexercise
kneerest
ankleeffort
ankleexercise
anklerest
footeffort
footexercise
footrest
handworse
handimprove
handrest
handside
hipside
kneeside
ankleside
footside
morning
halfhour
arthritisscreening
PsAarthritisscreening
peripheralOAscreening
jointsweeks
bigtoe
goutscreening
psoriasis
fampsoriasis
weight
height
smoking
educationlev
vpnPhonecallResult
vpn_diagnosisconf
vpn_disease
state_PsA
dx_selfreported_PsA
dxPsA1
critdxPsA
lumbalgiaPsA1
lumbalgiaPsA2
lumbalgiaPsA3
lumbalgiaPsA4
lumbalgiaPsA5
lumbalgiaPsA6
lumbalgiaPsA9
lumbalgiaPsA10
lumbalgiaPsA11
lumbalgiaPsA12
lumbalgiaPsA7
lumbalgiaPsA8
arthritisPsA1
arthritisPsA2
arthritisPsAhandscallcenter
arthritisPsAhipcallcenter
arthritisPSAkneecallcenter
arthritisPsAanklecallcenter
arthritisPsAfootcallcenter
arthritisPsAhand
arthritisPsahips
artritisPsAknees
arthritisPsAankles
artrhitisPsAfeet
arthritisPsAhandsside
arthritisPsAhipside
arthritisPsAkneeside
arthritisPsAankleside
arthritisPsAfootside
arthritisPsA3
arthritisPsAefforthip
arthritisPsAexercisehip
arthritisPsAresthip
artritisPsAeffortknee
arthritisPsAexerciseknee
arthritisPsArestknee
arthritisPsAeffortankle
arthritisPsAexerciseankle
arthritisPsArestankle
arthritisPsAeffortfoot
arthritisPsAexercisefoot
arthritisPsArestfoot
arthritisPsAworsehand
arthritisPsAimprovehand
arthritisPsAresthand
arthritisPsA4
arthritisPsA4b
OARxhipPsA
OAresultRxhipPsA
OARxkneePsA
OAresultRxkneePsA
OARxhandPsA
OAresultRxhandPsA
arthritisPsA5a
arthritisPsA7
arthritisPsA8
arthritisPsA9
arthritisPsA10
arthritisPsA5b
arthritisPsA6a
arthritisPsA6b
point_contention_1
enthesitisPsA1
enthesitisPsA2
enthesitisPsA3
enthesitisPsA4
enthesitisPsA5
psoriasiscurrent
personalhistorypsoriasis
famhistorypsoriasis
unguealpsoriasis
rfnegativePsA
dactilitisPsA
rxPsA
dxPsA2
zone
country
agegroup
group
sex2
BMI
BMIcateg
education
WEIGHT_GroupCCAA
Prev_PsA
subject_ID
age
sex
missing
missing_reason
otherReasonsMissing
previousDiagnosis
osteoarthritisDiagnosis
painbody
threemonthspain
reasonpainbody
fibromyalgiascreening
painneck
threemonthspainneck
worsepainneck
neckOAscreening
painlumbar
durationpainlumbar
worsepainlumbar
improvepainlumbar
improverest
wakepainlumbar
ageonsetpainlumbar
lumbarOAscreening
lumbarinflammatscreening
PsAlumbInflammscreening
painheel
PsAenthesitisScreening
painjoints
fourweeks
inflammation
hands
heepgroin
knee
ankle
foot
hipeffort
hipexercise
hiprest
kneeeffort
kneeexercise
kneerest
ankleeffort
ankleexercise
anklerest
footeffort
footexercise
footrest
handworse
handimprove
handrest
handside
hipside
kneeside
ankleside
footside
morning
halfhour
arthritisscreening
PsAarthritisscreening
peripheralOAscreening
jointsweeks
bigtoe
goutscreening
psoriasis
fampsoriasis
weight
height
smoking
educationlev
vpnPhonecallResult
vpn_diagnosisconf
vpn_disease
state_PsA
dx_selfreported_PsA
dxPsA1
critdxPsA
lumbalgiaPsA1
lumbalgiaPsA2
lumbalgiaPsA3
lumbalgiaPsA4
lumbalgiaPsA5
lumbalgiaPsA6
lumbalgiaPsA9
lumbalgiaPsA10
lumbalgiaPsA11
lumbalgiaPsA12
lumbalgiaPsA7
lumbalgiaPsA8
arthritisPsA1
arthritisPsA2
arthritisPsAhandscallcenter
arthritisPsAhipcallcenter
arthritisPSAkneecallcenter
arthritisPsAanklecallcenter
arthritisPsAfootcallcenter
arthritisPsAhand
arthritisPsahips
artritisPsAknees
arthritisPsAankles
artrhitisPsAfeet
arthritisPsAhandsside
arthritisPsAhipside
arthritisPsAkneeside
arthritisPsAankleside
arthritisPsAfootside
arthritisPsA3
arthritisPsAefforthip
arthritisPsAexercisehip
arthritisPsAresthip
artritisPsAeffortknee
arthritisPsAexerciseknee
arthritisPsArestknee
arthritisPsAeffortankle
arthritisPsAexerciseankle
arthritisPsArestankle
arthritisPsAeffortfoot
arthritisPsAexercisefoot
arthritisPsArestfoot
arthritisPsAworsehand
arthritisPsAimprovehand
arthritisPsAresthand
arthritisPsA4
arthritisPsA4b
OARxhipPsA
OAresultRxhipPsA
OARxkneePsA
OAresultRxkneePsA
OARxhandPsA
OAresultRxhandPsA
arthritisPsA5a
arthritisPsA7
arthritisPsA8
arthritisPsA9
arthritisPsA10
arthritisPsA5b
arthritisPsA6a
arthritisPsA6b
point_contention_1
enthesitisPsA1
enthesitisPsA2
enthesitisPsA3
enthesitisPsA4
enthesitisPsA5
psoriasiscurrent
personalhistorypsoriasis
famhistorypsoriasis
unguealpsoriasis
rfnegativePsA
dactilitisPsA
rxPsA
dxPsA2
zone
country
agegroup
group
sex2
BMI
BMIcateg
education
WEIGHT_GroupCCAA
Prev_PsA
subject_ID
age
sex
missing
missing_reason
otherReasonsMissing
previousDiagnosis
osteoarthritisDiagnosis
painbody
threemonthspain
reasonpainbody
fibromyalgiascreening
painneck
threemonthspainneck
worsepainneck
neckOAscreening
painlumbar
durationpainlumbar
worsepainlumbar
improvepainlumbar
improverest
wakepainlumbar
ageonsetpainlumbar
lumbarOAscreening
lumbarinflammatscreening
PsAlumbInflammscreening
painheel
PsAenthesitisScreening
painjoints
fourweeks
inflammation
hands
heepgroin
knee
ankle
foot
hipeffort
hipexercise
hiprest
kneeeffort
kneeexercise
kneerest
ankleeffort
ankleexercise
anklerest
footeffort
footexercise
footrest
handworse
handimprove
handrest
handside
hipside
kneeside
ankleside
footside
morning
halfhour
arthritisscreening
PsAarthritisscreening
peripheralOAscreening
jointsweeks
bigtoe
goutscreening
psoriasis
fampsoriasis
weight
height
smoking
educationlev
vpnPhonecallResult
vpn_diagnosisconf
vpn_disease
state_PsA
dx_selfreported_PsA
dxPsA1
critdxPsA
lumbalgiaPsA1
lumbalgiaPsA2
lumbalgiaPsA3
lumbalgiaPsA4
lumbalgiaPsA5
lumbalgiaPsA6
lumbalgiaPsA9
lumbalgiaPsA10
lumbalgiaPsA11
lumbalgiaPsA12
lumbalgiaPsA7
lumbalgiaPsA8
arthritisPsA1
arthritisPsA2
arthritisPsAhandscallcenter
arthritisPsAhipcallcenter
arthritisPSAkneecallcenter
arthritisPsAanklecallcenter
arthritisPsAfootcallcenter
arthritisPsAhand
arthritisPsahips
artritisPsAknees
arthritisPsAankles
artrhitisPsAfeet
arthritisPsAhandsside
arthritisPsAhipside
arthritisPsAkneeside
arthritisPsAankleside
arthritisPsAfootside
arthritisPsA3
arthritisPsAefforthip
arthritisPsAexercisehip
arthritisPsAresthip
artritisPsAeffortknee
arthritisPsAexerciseknee
arthritisPsArestknee
arthritisPsAeffortankle
arthritisPsAexerciseankle
arthritisPsArestankle
arthritisPsAeffortfoot
arthritisPsAexercisefoot
arthritisPsArestfoot
arthritisPsAworsehand
arthritisPsAimprovehand
arthritisPsAresthand
arthritisPsA4
arthritisPsA4b
OARxhipPsA
OAresultRxhipPsA
OARxkneePsA
OAresultRxkneePsA
OARxhandPsA
OAresultRxhandPsA
arthritisPsA5a
arthritisPsA7
arthritisPsA8
arthritisPsA9
arthritisPsA10
arthritisPsA5b
arthritisPsA6a
arthritisPsA6b
point_contention_1
enthesitisPsA1
enthesitisPsA2
enthesitisPsA3
enthesitisPsA4
enthesitisPsA5
psoriasiscurrent
personalhistorypsoriasis
famhistorypsoriasis
unguealpsoriasis
rfnegativePsA
dactilitisPsA
rxPsA
dxPsA2
zone
country
agegroup
group
sex2
BMI
BMIcateg
education
WEIGHT_GroupCCAA
Prev_PsA
subject_ID
age
sex
missing
missing_reason
otherReasonsMissing
previousDiagnosis
osteoarthritisDiagnosis
painbody
threemonthspain
reasonpainbody
fibromyalgiascreening
painneck
threemonthspainneck
worsepainneck
neckOAscreening
painlumbar
durationpainlumbar
worsepainlumbar
improvepainlumbar
improverest
wakepainlumbar
ageonsetpainlumbar
lumbarOAscreening
lumbarinflammatscreening
PsAlumbInflammscreening
painheel
PsAenthesitisScreening
painjoints
fourweeks
inflammation
hands
heepgroin
knee
ankle
foot
hipeffort
hipexercise
hiprest
kneeeffort
kneeexercise
kneerest
ankleeffort
ankleexercise
anklerest
footeffort
footexercise
footrest
handworse
handimprove
handrest
handside
hipside
kneeside
ankleside
footside
morning
halfhour
arthritisscreening
PsAarthritisscreening
peripheralOAscreening
jointsweeks
bigtoe
goutscreening
psoriasis
fampsoriasis
weight
height
smoking
educationlev
vpnPhonecallResult
vpn_diagnosisconf
vpn_disease
state_PsA
dx_selfreported_PsA
dxPsA1
critdxPsA
lumbalgiaPsA1
lumbalgiaPsA2
lumbalgiaPsA3
lumbalgiaPsA4
lumbalgiaPsA5
lumbalgiaPsA6
lumbalgiaPsA9
lumbalgiaPsA10
lumbalgiaPsA11
lumbalgiaPsA12
lumbalgiaPsA7
lumbalgiaPsA8
arthritisPsA1
arthritisPsA2
arthritisPsAhandscallcenter
arthritisPsAhipcallcenter
arthritisPSAkneecallcenter
arthritisPsAanklecallcenter
arthritisPsAfootcallcenter
arthritisPsAhand
arthritisPsahips
artritisPsAknees
arthritisPsAankles
artrhitisPsAfeet
arthritisPsAhandsside
arthritisPsAhipside
arthritisPsAkneeside
arthritisPsAankleside
arthritisPsAfootside
arthritisPsA3
arthritisPsAefforthip
arthritisPsAexercisehip
arthritisPsAresthip
artritisPsAeffortknee
arthritisPsAexerciseknee
arthritisPsArestknee
arthritisPsAeffortankle
arthritisPsAexerciseankle
arthritisPsArestankle
arthritisPsAeffortfoot
arthritisPsAexercisefoot
arthritisPsArestfoot
arthritisPsAworsehand
arthritisPsAimprovehand
arthritisPsAresthand
arthritisPsA4
arthritisPsA4b
OARxhipPsA
OAresultRxhipPsA
OARxkneePsA
OAresultRxkneePsA
OARxhandPsA
OAresultRxhandPsA
arthritisPsA5a
arthritisPsA7
arthritisPsA8
arthritisPsA9
arthritisPsA10
arthritisPsA5b
arthritisPsA6a
arthritisPsA6b
point_contention_1
enthesitisPsA1
enthesitisPsA2
enthesitisPsA3
enthesitisPsA4
enthesitisPsA5
psoriasiscurrent
personalhistorypsoriasis
famhistorypsoriasis
unguealpsoriasis
rfnegativePsA
dactilitisPsA
rxPsA
dxPsA2
zone
country
agegroup
group
sex2
BMI
BMIcateg
education
WEIGHT_GroupCCAA
Prev_PsA
subject_ID
age
sex
missing
missing_reason
otherReasonsMissing
previousDiagnosis
osteoarthritisDiagnosis
painbody
threemonthspain
reasonpainbody
fibromyalgiascreening
painneck
threemonthspainneck
worsepainneck
neckOAscreening
painlumbar
durationpainlumbar
worsepainlumbar
improvepainlumbar
improverest
wakepainlumbar
ageonsetpainlumbar
lumbarOAscreening
lumbarinflammatscreening
PsAlumbInflammscreening
painheel
PsAenthesitisScreening
painjoints
fourweeks
inflammation
hands
heepgroin
knee
ankle
foot
hipeffort
hipexercise
hiprest
kneeeffort
kneeexercise
kneerest
ankleeffort
ankleexercise
anklerest
footeffort
footexercise
footrest
handworse
handimprove
handrest
handside
hipside
kneeside
ankleside
footside
morning
halfhour
arthritisscreening
PsAarthritisscreening
peripheralOAscreening
jointsweeks
bigtoe
goutscreening
psoriasis
fampsoriasis
weight
height
smoking
educationlev
vpnPhonecallResult
vpn_diagnosisconf
vpn_disease
state_PsA
dx_selfreported_PsA
dxPsA1
critdxPsA
lumbalgiaPsA1
lumbalgiaPsA2
lumbalgiaPsA3
lumbalgiaPsA4
lumbalgiaPsA5
lumbalgiaPsA6
lumbalgiaPsA9
lumbalgiaPsA10
lumbalgiaPsA11
lumbalgiaPsA12
lumbalgiaPsA7
lumbalgiaPsA8
arthritisPsA1
arthritisPsA2
arthritisPsAhandscallcenter
arthritisPsAhipcallcenter
arthritisPSAkneecallcenter
arthritisPsAanklecallcenter
arthritisPsAfootcallcenter
arthritisPsAhand
arthritisPsahips
artritisPsAknees
arthritisPsAankles
artrhitisPsAfeet
arthritisPsAhandsside
arthritisPsAhipside
arthritisPsAkneeside
arthritisPsAankleside
arthritisPsAfootside
arthritisPsA3
arthritisPsAefforthip
arthritisPsAexercisehip
arthritisPsAresthip
artritisPsAeffortknee
arthritisPsAexerciseknee
arthritisPsArestknee
arthritisPsAeffortankle
arthritisPsAexerciseankle
arthritisPsArestankle
arthritisPsAeffortfoot
arthritisPsAexercisefoot
arthritisPsArestfoot
arthritisPsAworsehand
arthritisPsAimprovehand
arthritisPsAresthand
arthritisPsA4
arthritisPsA4b
OARxhipPsA
OAresultRxhipPsA
OARxkneePsA
OAresultRxkneePsA
OARxhandPsA
OAresultRxhandPsA
arthritisPsA5a
arthritisPsA7
arthritisPsA8
arthritisPsA9
arthritisPsA10
arthritisPsA5b
arthritisPsA6a
arthritisPsA6b
point_contention_1
enthesitisPsA1
enthesitisPsA2
enthesitisPsA3
enthesitisPsA4
enthesitisPsA5
psoriasiscurrent
personalhistorypsoriasis
famhistorypsoriasis
unguealpsoriasis
rfnegativePsA
dactilitisPsA
rxPsA
dxPsA2
zone
country
agegroup
group
sex2
BMI
BMIcateg
education
WEIGHT_GroupCCAA
Prev_PsA
subject_ID
age
sex
missing
missing_reason
otherReasonsMissing
previousDiagnosis
osteoarthritisDiagnosis
painbody
threemonthspain
reasonpainbody
fibromyalgiascreening
painneck
threemonthspainneck
worsepainneck
neckOAscreening
painlumbar
durationpainlumbar
worsepainlumbar
improvepainlumbar
improverest
wakepainlumbar
ageonsetpainlumbar
lumbarOAscreening
lumbarinflammatscreening
PsAlumbInflammscreening
painheel
PsAenthesitisScreening
painjoints
fourweeks
inflammation
hands
heepgroin
knee
ankle
foot
hipeffort
hipexercise
hiprest
kneeeffort
kneeexercise
kneerest
ankleeffort
ankleexercise
anklerest
footeffort
footexercise
footrest
handworse
handimprove
handrest
handside
hipside
kneeside
ankleside
footside
morning
halfhour
arthritisscreening
PsAarthritisscreening
peripheralOAscreening
jointsweeks
bigtoe
goutscreening
psoriasis
fampsoriasis
weight
height
smoking
educationlev
vpnPhonecallResult
vpn_diagnosisconf
vpn_disease
state_PsA
dx_selfreported_PsA
dxPsA1
critdxPsA
lumbalgiaPsA1
lumbalgiaPsA2
lumbalgiaPsA3
lumbalgiaPsA4
lumbalgiaPsA5
lumbalgiaPsA6
lumbalgiaPsA9
lumbalgiaPsA10
lumbalgiaPsA11
lumbalgiaPsA12
lumbalgiaPsA7
lumbalgiaPsA8
arthritisPsA1
arthritisPsA2
arthritisPsAhandscallcenter
arthritisPsAhipcallcenter
arthritisPSAkneecallcenter
arthritisPsAanklecallcenter
arthritisPsAfootcallcenter
arthritisPsAhand
arthritisPsahips
artritisPsAknees
arthritisPsAankles
artrhitisPsAfeet
arthritisPsAhandsside
arthritisPsAhipside
arthritisPsAkneeside
arthritisPsAankleside
arthritisPsAfootside
arthritisPsA3
arthritisPsAefforthip
arthritisPsAexercisehip
arthritisPsAresthip
artritisPsAeffortknee
arthritisPsAexerciseknee
arthritisPsArestknee
arthritisPsAeffortankle
arthritisPsAexerciseankle
arthritisPsArestankle
arthritisPsAeffortfoot
arthritisPsAexercisefoot
arthritisPsArestfoot
arthritisPsAworsehand
arthritisPsAimprovehand
arthritisPsAresthand
arthritisPsA4
arthritisPsA4b
OARxhipPsA
OAresultRxhipPsA
OARxkneePsA
OAresultRxkneePsA
OARxhandPsA
OAresultRxhandPsA
arthritisPsA5a
arthritisPsA7
arthritisPsA8
arthritisPsA9
arthritisPsA10
arthritisPsA5b
arthritisPsA6a
arthritisPsA6b
point_contention_1
enthesitisPsA1
enthesitisPsA2
enthesitisPsA3
enthesitisPsA4
enthesitisPsA5
psoriasiscurrent
personalhistorypsoriasis
famhistorypsoriasis
unguealpsoriasis
rfnegativePsA
dactilitisPsA
rxPsA
dxPsA2
zone
country
agegroup
group
sex2
BMI
BMIcateg
education
WEIGHT_GroupCCAA
Prev_PsA
subject_ID
age
sex
missing
missing_reason
otherReasonsMissing
previousDiagnosis
osteoarthritisDiagnosis
painbody
threemonthspain
reasonpainbody
fibromyalgiascreening
painneck
threemonthspainneck
worsepainneck
neckOAscreening
painlumbar
durationpainlumbar
worsepainlumbar
improvepainlumbar
improverest
wakepainlumbar
ageonsetpainlumbar
lumbarOAscreening
lumbarinflammatscreening
PsAlumbInflammscreening
painheel
PsAenthesitisScreening
painjoints
fourweeks
inflammation
hands
heepgroin
knee
ankle
foot
hipeffort
hipexercise
hiprest
kneeeffort
kneeexercise
kneerest
ankleeffort
ankleexercise
anklerest
footeffort
footexercise
footrest
handworse
handimprove
handrest
handside
hipside
kneeside
ankleside
footside
morning
halfhour
arthritisscreening
PsAarthritisscreening
peripheralOAscreening
jointsweeks
bigtoe
goutscreening
psoriasis
fampsoriasis
weight
height
smoking
educationlev
vpnPhonecallResult
vpn_diagnosisconf
vpn_disease
state_PsA
dx_selfreported_PsA
dxPsA1
critdxPsA
lumbalgiaPsA1
lumbalgiaPsA2
lumbalgiaPsA3
lumbalgiaPsA4
lumbalgiaPsA5
lumbalgiaPsA6
lumbalgiaPsA9
lumbalgiaPsA10
lumbalgiaPsA11
lumbalgiaPsA12
lumbalgiaPsA7
lumbalgiaPsA8
arthritisPsA1
arthritisPsA2
arthritisPsAhandscallcenter
arthritisPsAhipcallcenter
arthritisPSAkneecallcenter
arthritisPsAanklecallcenter
arthritisPsAfootcallcenter
arthritisPsAhand
arthritisPsahips
artritisPsAknees
arthritisPsAankles
artrhitisPsAfeet
arthritisPsAhandsside
arthritisPsAhipside
arthritisPsAkneeside
arthritisPsAankleside
arthritisPsAfootside
arthritisPsA3
arthritisPsAefforthip
arthritisPsAexercisehip
arthritisPsAresthip
artritisPsAeffortknee
arthritisPsAexerciseknee
arthritisPsArestknee
arthritisPsAeffortankle
arthritisPsAexerciseankle
arthritisPsArestankle
arthritisPsAeffortfoot
arthritisPsAexercisefoot
arthritisPsArestfoot
arthritisPsAworsehand
arthritisPsAimprovehand
arthritisPsAresthand
arthritisPsA4
arthritisPsA4b
OARxhipPsA
OAresultRxhipPsA
OARxkneePsA
OAresultRxkneePsA
OARxhandPsA
OAresultRxhandPsA
arthritisPsA5a
arthritisPsA7
arthritisPsA8
arthritisPsA9
arthritisPsA10
arthritisPsA5b
arthritisPsA6a
arthritisPsA6b
point_contention_1
enthesitisPsA1
enthesitisPsA2
enthesitisPsA3
enthesitisPsA4
enthesitisPsA5
psoriasiscurrent
personalhistorypsoriasis
famhistorypsoriasis
unguealpsoriasis
rfnegativePsA
dactilitisPsA
rxPsA
dxPsA2
zone
country
agegroup
group
sex2
BMI
BMIcateg
education
WEIGHT_GroupCCAA
Prev_PsA
subject_ID
age
sex
missing
missing_reason
otherReasonsMissing
previousDiagnosis
osteoarthritisDiagnosis
painbody
threemonthspain
reasonpainbody
fibromyalgiascreening
painneck
threemonthspainneck
worsepainneck
neckOAscreening
painlumbar
durationpainlumbar
worsepainlumbar
improvepainlumbar
improverest
wakepainlumbar
ageonsetpainlumbar
lumbarOAscreening
lumbarinflammatscreening
PsAlumbInflammscreening
painheel
PsAenthesitisScreening
painjoints
fourweeks
inflammation
hands
heepgroin
knee
ankle
foot
hipeffort
hipexercise
hiprest
kneeeffort
kneeexercise
kneerest
ankleeffort
ankleexercise
anklerest
footeffort
footexercise
footrest
handworse
handimprove
handrest
handside
hipside
kneeside
ankleside
footside
morning
halfhour
arthritisscreening
PsAarthritisscreening
peripheralOAscreening
jointsweeks
bigtoe
goutscreening
psoriasis
fampsoriasis
weight
height
smoking
educationlev
vpnPhonecallResult
vpn_diagnosisconf
vpn_disease
state_PsA
dx_selfreported_PsA
dxPsA1
critdxPsA
lumbalgiaPsA1
lumbalgiaPsA2
lumbalgiaPsA3
lumbalgiaPsA4
lumbalgiaPsA5
lumbalgiaPsA6
lumbalgiaPsA9
lumbalgiaPsA10
lumbalgiaPsA11
lumbalgiaPsA12
lumbalgiaPsA7
lumbalgiaPsA8
arthritisPsA1
arthritisPsA2
arthritisPsAhandscallcenter
arthritisPsAhipcallcenter
arthritisPSAkneecallcenter
arthritisPsAanklecallcenter
arthritisPsAfootcallcenter
arthritisPsAhand
arthritisPsahips
artritisPsAknees
arthritisPsAankles
artrhitisPsAfeet
arthritisPsAhandsside
arthritisPsAhipside
arthritisPsAkneeside
arthritisPsAankleside
arthritisPsAfootside
arthritisPsA3
arthritisPsAefforthip
arthritisPsAexercisehip
arthritisPsAresthip
artritisPsAeffortknee
arthritisPsAexerciseknee
arthritisPsArestknee
arthritisPsAeffortankle
arthritisPsAexerciseankle
arthritisPsArestankle
arthritisPsAeffortfoot
arthritisPsAexercisefoot
arthritisPsArestfoot
arthritisPsAworsehand
arthritisPsAimprovehand
arthritisPsAresthand
arthritisPsA4
arthritisPsA4b
OARxhipPsA
OAresultRxhipPsA
OARxkneePsA
OAresultRxkneePsA
OARxhandPsA
OAresultRxhandPsA
arthritisPsA5a
arthritisPsA7
arthritisPsA8
arthritisPsA9
arthritisPsA10
arthritisPsA5b
arthritisPsA6a
arthritisPsA6b
point_contention_1
enthesitisPsA1
enthesitisPsA2
enthesitisPsA3
enthesitisPsA4
enthesitisPsA5
psoriasiscurrent
personalhistorypsoriasis
famhistorypsoriasis
unguealpsoriasis
rfnegativePsA
dactilitisPsA
rxPsA
dxPsA2
zone
country
agegroup
group
sex2
BMI
BMIcateg
education
WEIGHT_GroupCCAA
Prev_PsA
subject_ID
age
sex
missing
missing_reason
otherReasonsMissing
previousDiagnosis
osteoarthritisDiagnosis
painbody
threemonthspain
reasonpainbody
fibromyalgiascreening
painneck
threemonthspainneck
worsepainneck
neckOAscreening
painlumbar
durationpainlumbar
worsepainlumbar
improvepainlumbar
improverest
wakepainlumbar
ageonsetpainlumbar
lumbarOAscreening
lumbarinflammatscreening
PsAlumbInflammscreening
painheel
PsAenthesitisScreening
painjoints
fourweeks
inflammation
hands
heepgroin
knee
ankle
foot
hipeffort
hipexercise
hiprest
kneeeffort
kneeexercise
kneerest
ankleeffort
ankleexercise
anklerest
footeffort
footexercise
footrest
handworse
handimprove
handrest
handside
hipside
kneeside
ankleside
footside
morning
halfhour
arthritisscreening
PsAarthritisscreening
peripheralOAscreening
jointsweeks
bigtoe
goutscreening
psoriasis
fampsoriasis
weight
height
smoking
educationlev
vpnPhonecallResult
vpn_diagnosisconf
vpn_disease
state_PsA
dx_selfreported_PsA
dxPsA1
critdxPsA
lumbalgiaPsA1
lumbalgiaPsA2
lumbalgiaPsA3
lumbalgiaPsA4
lumbalgiaPsA5
lumbalgiaPsA6
lumbalgiaPsA9
lumbalgiaPsA10
lumbalgiaPsA11
lumbalgiaPsA12
lumbalgiaPsA7
lumbalgiaPsA8
arthritisPsA1
arthritisPsA2
arthritisPsAhandscallcenter
arthritisPsAhipcallcenter
arthritisPSAkneecallcenter
arthritisPsAanklecallcenter
arthritisPsAfootcallcenter
arthritisPsAhand
arthritisPsahips
artritisPsAknees
arthritisPsAankles
artrhitisPsAfeet
arthritisPsAhandsside
arthritisPsAhipside
arthritisPsAkneeside
arthritisPsAankleside
arthritisPsAfootside
arthritisPsA3
arthritisPsAefforthip
arthritisPsAexercisehip
arthritisPsAresthip
artritisPsAeffortknee
arthritisPsAexerciseknee
arthritisPsArestknee
arthritisPsAeffortankle
arthritisPsAexerciseankle
arthritisPsArestankle
arthritisPsAeffortfoot
arthritisPsAexercisefoot
arthritisPsArestfoot
arthritisPsAworsehand
arthritisPsAimprovehand
arthritisPsAresthand
arthritisPsA4
arthritisPsA4b
OARxhipPsA
OAresultRxhipPsA
OARxkneePsA
OAresultRxkneePsA
OARxhandPsA
OAresultRxhandPsA
arthritisPsA5a
arthritisPsA7
arthritisPsA8
arthritisPsA9
arthritisPsA10
arthritisPsA5b
arthritisPsA6a
arthritisPsA6b
point_contention_1
enthesitisPsA1
enthesitisPsA2
enthesitisPsA3
enthesitisPsA4
enthesitisPsA5
psoriasiscurrent
personalhistorypsoriasis
famhistorypsoriasis
unguealpsoriasis
rfnegativePsA
dactilitisPsA
rxPsA
dxPsA2
zone
country
agegroup
group
sex2
BMI
BMIcateg
education
WEIGHT_GroupCCAA
Prev_PsA
subject_ID
age
sex
missing
missing_reason
otherReasonsMissing
previousDiagnosis
osteoarthritisDiagnosis
painbody
threemonthspain
reasonpainbody
fibromyalgiascreening
painneck
threemonthspainneck
worsepainneck
neckOAscreening
painlumbar
durationpainlumbar
worsepainlumbar
improvepainlumbar
improverest
wakepainlumbar
ageonsetpainlumbar
lumbarOAscreening
lumbarinflammatscreening
PsAlumbInflammscreening
painheel
PsAenthesitisScreening
painjoints
fourweeks
inflammation
hands
heepgroin
knee
ankle
foot
hipeffort
hipexercise
hiprest
kneeeffort
kneeexercise
kneerest
ankleeffort
ankleexercise
anklerest
footeffort
footexercise
footrest
handworse
handimprove
handrest
handside
hipside
kneeside
ankleside
footside
morning
halfhour
arthritisscreening
PsAarthritisscreening
peripheralOAscreening
jointsweeks
bigtoe
goutscreening
psoriasis
fampsoriasis
weight
height
smoking
educationlev
vpnPhonecallResult
vpn_diagnosisconf
vpn_disease
state_PsA
dx_selfreported_PsA
dxPsA1
critdxPsA
lumbalgiaPsA1
lumbalgiaPsA2
lumbalgiaPsA3
lumbalgiaPsA4
lumbalgiaPsA5
lumbalgiaPsA6
lumbalgiaPsA9
lumbalgiaPsA10
lumbalgiaPsA11
lumbalgiaPsA12
lumbalgiaPsA7
lumbalgiaPsA8
arthritisPsA1
arthritisPsA2
arthritisPsAhandscallcenter
arthritisPsAhipcallcenter
arthritisPSAkneecallcenter
arthritisPsAanklecallcenter
arthritisPsAfootcallcenter
arthritisPsAhand
arthritisPsahips
artritisPsAknees
arthritisPsAankles
artrhitisPsAfeet
arthritisPsAhandsside
arthritisPsAhipside
arthritisPsAkneeside
arthritisPsAankleside
arthritisPsAfootside
arthritisPsA3
arthritisPsAefforthip
arthritisPsAexercisehip
arthritisPsAresthip
artritisPsAeffortknee
arthritisPsAexerciseknee
arthritisPsArestknee
arthritisPsAeffortankle
arthritisPsAexerciseankle
arthritisPsArestankle
arthritisPsAeffortfoot
arthritisPsAexercisefoot
arthritisPsArestfoot
arthritisPsAworsehand
arthritisPsAimprovehand
arthritisPsAresthand
arthritisPsA4
arthritisPsA4b
OARxhipPsA
OAresultRxhipPsA
OARxkneePsA
OAresultRxkneePsA
OARxhandPsA
OAresultRxhandPsA
arthritisPsA5a
arthritisPsA7
arthritisPsA8
arthritisPsA9
arthritisPsA10
arthritisPsA5b
arthritisPsA6a
arthritisPsA6b
point_contention_1
enthesitisPsA1
enthesitisPsA2
enthesitisPsA3
enthesitisPsA4
enthesitisPsA5
psoriasiscurrent
personalhistorypsoriasis
famhistorypsoriasis
unguealpsoriasis
rfnegativePsA
dactilitisPsA
rxPsA
dxPsA2
zone
country
agegroup
group
sex2
BMI
BMIcateg
education
WEIGHT_GroupCCAA
Prev_PsA
subject_ID
age
sex
missing
missing_reason
otherReasonsMissing
previousDiagnosis
osteoarthritisDiagnosis
painbody
threemonthspain
reasonpainbody
fibromyalgiascreening
painneck
threemonthspainneck
worsepainneck
neckOAscreening
painlumbar
durationpainlumbar
worsepainlumbar
improvepainlumbar
improverest
wakepainlumbar
ageonsetpainlumbar
lumbarOAscreening
lumbarinflammatscreening
PsAlumbInflammscreening
painheel
PsAenthesitisScreening
painjoints
fourweeks
inflammation
hands
heepgroin
knee
ankle
foot
hipeffort
hipexercise
hiprest
kneeeffort
kneeexercise
kneerest
ankleeffort
ankleexercise
anklerest
footeffort
footexercise
footrest
handworse
handimprove
handrest
handside
hipside
kneeside
ankleside
footside
morning
halfhour
arthritisscreening
PsAarthritisscreening
peripheralOAscreening
jointsweeks
bigtoe
goutscreening
psoriasis
fampsoriasis
weight
height
smoking
educationlev
vpnPhonecallResult
vpn_diagnosisconf
vpn_disease
state_PsA
[truncated: 8,350 more rows]
